# Supplementary material for: Transcriptomic Analysis Reveals That Municipal Wastewater Effluent Enhances Vibrio vulnificus Growth and Virulence Potential
Source: Front Microbiol. 2021 Oct 25;12:754683. doi: 10.3389/fmicb.2021.754683 (PMC8573347; doi:10.3389/fmicb.2021.754683)
Supplement: Supplementary file 2 [file Data_Sheet_2.xlsx]

## Sheet: Table S1
Table S1. Complete list of parameters and variables analysis of the wastewater effluent used for the wastewater exposure transcriptomic study.
Parameter/ Variable	Concentration
pH	7.24 (temp 22.1ºC)
Salinity	0.25 ppt (ng/L)
Total Suspended Solids	8.29 mg/L
Alkalinity (CaCO3)	76.1 mg/L
Chemical Oxygen Demand (COD)	84 mg/L
Biochemical Oxigen Demand (BOD)	11.0 mg/L
Dissolved oxygen (DO)	8.39 mg/L
Total Residual Chlorine (TRC)	0.09 mg/L
Ammonia (NH3-N)	6.36 mg/L
Nitrogen dioxide (NO2)	0.216 mg/L
Total Nitrogen	24.8 mg/L
Nitrate (NO3) +Nitrogen dioxide (NO2)	17.1 mg/L
Total Kjeldahl Nitrogen (TKN)	7.73 mg/L
Calcium (Ca43)	14.95 mg/L
Magnesium (Mg 25)	20136.07 µg/L
Magnesium (Mg 26)	20504.84 µg/L
Aluminum (Al 27)	317.64 µg/L
Titanium (Ti 49)	15.41 µg/L
Vanadium (V 51)	3.73 µg/L
Chromium (Cr 53)	1.13 µg/L
Manganese (Mn 55)	93.16 µg/L
Iron (Fe 57)	267.12 µg/L
Cobalt (Co-1 59)	0.55 µg/L
Nickel (Ni-1 60)	2.44 µg/L
Copper (Cu 65)	2.38 µg/L
Zinc (Zn 66)	33.69 µg/L
Strontium (Sr 88)	78.74 µg/L
Yttrium (Y 89)	0.08 µg/L
Zirconium (Zr 90)	0.71 µg/L
Niobium (Nb 93)	0.02 µg/L
Silver (Ag 107)	0.02 µg/L
Indium (In 115)	0.01 µg/L
Tin (Sn 118)	65.93 µg/L
Barium (Ba 137)	22.95 µg/L
Lanthanum (La 139)	0.08 µg/L
Cerium (Ce 140)	0.22 µg/L
Praseodymium (Pr 141)	0.02 µg/L
Neodymium (Nd 142)	0.11 µg/L
Samarium (Sm 152)	0.02 µg/L
Europium (Eu 153)	0.00 µg/L
Gadolinium (Gd 158)	0.26 µg/L
Terbium (Tb 159)	0.00 µg/L
Dysprosium (Dy 164)	0.01 µg/L
Holmium (Ho 165)	0.00 µg/L
Erbium (Er 166)	0.01 µg/L
Thulium (Tm 169)	0.00 µg/L
Ytterbium (Yb 174)	0.01 µg/L
Lutetium (Lu 175)	0.00 µg/L
Hafnium (Hf 180)	0.02 µg/L
Tantalum (Ta 181)	0.01 µg/L
Tungsten (W 184)	0.11 µg/L
Lead (Pb 208)	0.16 µg/L
Thorium (Th 232)	0.03 µg/L
Uranium (U 238)	0.01 µg/L
Azithromycin	0.758 µg/L
Trimethoprim	0.146 µg/L
Ofloxacin	0.126 µg/L
Sulfamethoxazole	0.164 µg/L
Ibuprofen	Not detected
Ciprofloxacin	Not detected
Tetracycline	Not detected
Erythromycin	Not detected

## Sheet: Table S2
Table S2. Summary of the sequences used for RNAseq analysis using PATRIC Analysis tool.
Sample ID*	Total Reads before filtering	Filtered reads	Total reads mapped to reference genome
Vv 0% Effluent 6h (1)	11, 795, 448	397, 180	11, 398, 268
Vv 0% Effluent 6h (2)	14, 379, 702	251, 532	14, 128, 170
Vv 0% Effluent 6h (3)	12, 674, 898	212, 684	12, 462, 214
Vv 50% Effluent 6h (1)	11, 651, 302	232, 114	11, 419, 188
Vv 50% Effluent 6h (2)	18, 247, 146	326, 522	17, 920, 624
Vv 50% Effluent 6h (3)	11, 721, 360	236, 086	11, 485, 274
Vv 100% Effluent 6h (1)	12, 894, 974	295, 118	12, 599, 856
Vv 100% Effluent 6h (2)	19, 293, 312	356, 546	18, 936, 766
Vv 100% Effluent 6h (3)	10, 934, 364	204, 708	10, 729, 656
*V. vulnificus ATCC 27562 strain, conditions (0%, 50% or 100% effluent), and biological replica (1, 2, or 3)

## Sheet: Table S3
Table S3. Complete list of differentially expressed genes in V. vulnificus upon exposure to 50% and 100% treated municipal wastewater relative to 0% treated municipal wastewater
Category	Sub-Category	Feature ID	Role Name/Function	Condition	Log 2 (Fold Change)	FDR adjusted P-value	significant
CELL ENVELOPE	Gram-Negative (Diderm) cell wall components	fig|1219061.36.peg.1045	D-arabinose-5-phosphate isomerase (EC 5.3.1.13)	50 % WWTP effluent	-0.16176	0.456954	no
CELL ENVELOPE	Gram-Negative (Diderm) cell wall components	fig|1219061.36.peg.1045	D-arabinose-5-phosphate isomerase (EC 5.3.1.13)	100 % WWTP effluent	-0.126974	0.567859	no
CELL ENVELOPE	Gram-Negative (Diderm) cell wall components	fig|1219061.36.peg.1046	3-deoxy-D-manno-octulosonate 8-phosphate phosphatase (EC 3.1.3.45)	50 % WWTP effluent	-0.16176	0.456954	no
CELL ENVELOPE	Gram-Negative (Diderm) cell wall components	fig|1219061.36.peg.1046	3-deoxy-D-manno-octulosonate 8-phosphate phosphatase (EC 3.1.3.45)	100 % WWTP effluent	-0.126974	0.567859	no
CELL ENVELOPE	Gram-Negative (Diderm) cell wall components	fig|1219061.36.peg.1048	Lipopolysaccharide export system protein LptA	50 % WWTP effluent	-0.16176	0.456954	no
CELL ENVELOPE	Gram-Negative (Diderm) cell wall components	fig|1219061.36.peg.1048	Lipopolysaccharide export system protein LptA	100 % WWTP effluent	-0.126974	0.567859	no
CELL ENVELOPE	Gram-Negative (Diderm) cell wall components	fig|1219061.36.peg.1049	Lipopolysaccharide ABC transporter, ATP-binding protein LptB	50 % WWTP effluent	-0.16176	0.456954	no
CELL ENVELOPE	Gram-Negative (Diderm) cell wall components	fig|1219061.36.peg.1049	Lipopolysaccharide ABC transporter, ATP-binding protein LptB	100 % WWTP effluent	-0.126974	0.567859	no
CELL ENVELOPE	Capsule and Slime layer	fig|1219061.36.peg.1142	dTDP-4-dehydrorhamnose 3,5-epimerase (EC 5.1.3.13)	50 % WWTP effluent	-0.238584	0.264012	no
CELL ENVELOPE	Capsule and Slime layer	fig|1219061.36.peg.1142	dTDP-4-dehydrorhamnose 3,5-epimerase (EC 5.1.3.13)	100 % WWTP effluent	-1.07492	0.000226045	yes
CELL ENVELOPE	Capsule and Slime layer	fig|1219061.36.peg.1143	dTDP-4-dehydrorhamnose reductase (EC 1.1.1.133)	50 % WWTP effluent	-0.176846	0.377735	no
CELL ENVELOPE	Capsule and Slime layer	fig|1219061.36.peg.1143	dTDP-4-dehydrorhamnose reductase (EC 1.1.1.133)	100 % WWTP effluent	-0.979556	0.000226045	yes
CELL ENVELOPE	Capsule and Slime layer	fig|1219061.36.peg.1144	Glucose-1-phosphate thymidylyltransferase (EC 2.7.7.24)	50 % WWTP effluent	-0.133455	0.522575	no
CELL ENVELOPE	Capsule and Slime layer	fig|1219061.36.peg.1144	Glucose-1-phosphate thymidylyltransferase (EC 2.7.7.24)	100 % WWTP effluent	-1.15809	0.000226045	yes
CELL ENVELOPE	Capsule and Slime layer	fig|1219061.36.peg.1145	dTDP-glucose 4,6-dehydratase (EC 4.2.1.46)	50 % WWTP effluent	-0.246381	0.198227	no
CELL ENVELOPE	Capsule and Slime layer	fig|1219061.36.peg.1145	dTDP-glucose 4,6-dehydratase (EC 4.2.1.46)	100 % WWTP effluent	-1.10917	0.000226045	yes
CELL ENVELOPE	Gram-Negative (Diderm) cell wall components	fig|1219061.36.peg.1157	3-deoxy-D-manno-octulosonic acid transferase (EC 2.4.99.12)(EC 2.4.99.13)	50 % WWTP effluent	-0.819814	0.000226045	yes
CELL ENVELOPE	Gram-Negative (Diderm) cell wall components	fig|1219061.36.peg.1157	3-deoxy-D-manno-octulosonic acid transferase (EC 2.4.99.12)(EC 2.4.99.13)	100 % WWTP effluent	-1.11141	0.000226045	yes
CELL ENVELOPE	Gram-Negative (Diderm) cell wall components	fig|1219061.36.peg.1191	Lipid A biosynthesis lauroyl acyltransferase (EC 2.3.1.241)	50 % WWTP effluent	-0.310621	0.103813	no
CELL ENVELOPE	Gram-Negative (Diderm) cell wall components	fig|1219061.36.peg.1191	Lipid A biosynthesis lauroyl acyltransferase (EC 2.3.1.241)	100 % WWTP effluent	-0.398928	0.033798	yes
CELL ENVELOPE	Gram-Negative (Diderm) cell wall components	fig|1219061.36.peg.1495	Outer membrane vitamin B12 receptor BtuB	50 % WWTP effluent	-0.29299	0.19235	no
CELL ENVELOPE	Gram-Negative (Diderm) cell wall components	fig|1219061.36.peg.1495	Outer membrane vitamin B12 receptor BtuB	100 % WWTP effluent	-0.60536	0.00505882	yes
CELL ENVELOPE	Gram-Negative (Diderm) cell wall components	fig|1219061.36.peg.188	UDP-2,3-diacylglucosamine diphosphatase (EC 3.6.1.54)	50 % WWTP effluent	-0.56473	0.00780151	yes
CELL ENVELOPE	Gram-Negative (Diderm) cell wall components	fig|1219061.36.peg.188	UDP-2,3-diacylglucosamine diphosphatase (EC 3.6.1.54)	100 % WWTP effluent	-0.812562	0.000432787	yes
CELL ENVELOPE	Gram-Negative (Diderm) cell wall components	fig|1219061.36.peg.1942	Outer membrane porin OmpU	50 % WWTP effluent	-0.45353	0.230823	no
CELL ENVELOPE	Gram-Negative (Diderm) cell wall components	fig|1219061.36.peg.1942	Outer membrane porin OmpU	100 % WWTP effluent	-1.28746	0.000226045	yes
CELL ENVELOPE	Gram-Negative (Diderm) cell wall components	fig|1219061.36.peg.2055	Outer membrane protein OmpK	50 % WWTP effluent	-1.47427	0.000226045	yes
CELL ENVELOPE	Gram-Negative (Diderm) cell wall components	fig|1219061.36.peg.2055	Outer membrane protein OmpK	100 % WWTP effluent	-1.67201	0.000226045	yes
CELL ENVELOPE	Gram-Negative (Diderm) cell wall components	fig|1219061.36.peg.2105	Outer membrane protein assembly factor YaeT	50 % WWTP effluent	-0.179714	0.380925	no
CELL ENVELOPE	Gram-Negative (Diderm) cell wall components	fig|1219061.36.peg.2105	Outer membrane protein assembly factor YaeT	100 % WWTP effluent	-0.272141	0.154343	no
CELL ENVELOPE	Gram-Negative (Diderm) cell wall components	fig|1219061.36.peg.2106	Periplasmic chaperone of outer membrane proteins Skp @ Outer membrane protein H precursor	50 % WWTP effluent	-0.247166	0.214983	no
CELL ENVELOPE	Gram-Negative (Diderm) cell wall components	fig|1219061.36.peg.2106	Periplasmic chaperone of outer membrane proteins Skp @ Outer membrane protein H precursor	100 % WWTP effluent	-0.547452	0.00238719	yes
CELL ENVELOPE	Gram-Negative (Diderm) cell wall components	fig|1219061.36.peg.2107	UDP-3-O-[3-hydroxymyristoyl] glucosamine N-acyltransferase (EC 2.3.1.191)	50 % WWTP effluent	-0.00848612	0.967343	no
CELL ENVELOPE	Gram-Negative (Diderm) cell wall components	fig|1219061.36.peg.2107	UDP-3-O-[3-hydroxymyristoyl] glucosamine N-acyltransferase (EC 2.3.1.191)	100 % WWTP effluent	-0.447945	0.0113763	yes
CELL ENVELOPE	Gram-Negative (Diderm) cell wall components	fig|1219061.36.peg.2109	Acyl-[acyl-carrier-protein]--UDP-N-acetylglucosamine O-acyltransferase (EC 2.3.1.129)	50 % WWTP effluent	-0.432199	0.0196644	yes
CELL ENVELOPE	Gram-Negative (Diderm) cell wall components	fig|1219061.36.peg.2109	Acyl-[acyl-carrier-protein]--UDP-N-acetylglucosamine O-acyltransferase (EC 2.3.1.129)	100 % WWTP effluent	-0.788525	0.000226045	yes
CELL ENVELOPE	Gram-Negative (Diderm) cell wall components	fig|1219061.36.peg.2110	Lipid-A-disaccharide synthase (EC 2.4.1.182)	50 % WWTP effluent	-0.770604	0.000226045	yes
CELL ENVELOPE	Gram-Negative (Diderm) cell wall components	fig|1219061.36.peg.2110	Lipid-A-disaccharide synthase (EC 2.4.1.182)	100 % WWTP effluent	-1.63604	0.000226045	yes
CELL ENVELOPE	Gram-Negative (Diderm) cell wall components	fig|1219061.36.peg.2300	Lipid A export permease/ATP-binding protein MsbA	50 % WWTP effluent	-0.839118	0.0170998	yes
CELL ENVELOPE	Gram-Negative (Diderm) cell wall components	fig|1219061.36.peg.2300	Lipid A export permease/ATP-binding protein MsbA	100 % WWTP effluent	-0.911951	0.0135391	yes
CELL ENVELOPE	Gram-Negative (Diderm) cell wall components	fig|1219061.36.peg.2301	Tetraacyldisaccharide 4'-kinase (EC 2.7.1.130)	50 % WWTP effluent	-0.839118	0.0170998	yes
CELL ENVELOPE	Gram-Negative (Diderm) cell wall components	fig|1219061.36.peg.2301	Tetraacyldisaccharide 4'-kinase (EC 2.7.1.130)	100 % WWTP effluent	-0.911951	0.0135391	yes
CELL ENVELOPE	Gram-Negative (Diderm) cell wall components	fig|1219061.36.peg.2303	3-deoxy-manno-octulosonate cytidylyltransferase (EC 2.7.7.38)	50 % WWTP effluent	-0.839118	0.0170998	yes
CELL ENVELOPE	Gram-Negative (Diderm) cell wall components	fig|1219061.36.peg.2303	3-deoxy-manno-octulosonate cytidylyltransferase (EC 2.7.7.38)	100 % WWTP effluent	-0.911951	0.0135391	yes
CELL ENVELOPE	Gram-Negative (Diderm) cell wall components	fig|1219061.36.peg.2327	Outer membrane protein OmpT	50 % WWTP effluent	1.50188	0.000226045	yes
CELL ENVELOPE	Gram-Negative (Diderm) cell wall components	fig|1219061.36.peg.2327	Outer membrane protein OmpT	100 % WWTP effluent	1.77166	0.000226045	yes
CELL ENVELOPE	Gram-Negative (Diderm) cell wall components	fig|1219061.36.peg.233	Outer membrane receptor protein	50 % WWTP effluent	2.54222	0.000226045	yes
CELL ENVELOPE	Gram-Negative (Diderm) cell wall components	fig|1219061.36.peg.233	Outer membrane receptor protein	100 % WWTP effluent	2.10539	0.000226045	yes
CELL ENVELOPE	Gram-Negative (Diderm) cell wall components	fig|1219061.36.peg.2371	Tol-Pal system-associated acyl-CoA thioesterase	50 % WWTP effluent	-0.0939105	0.689704	no
CELL ENVELOPE	Gram-Negative (Diderm) cell wall components	fig|1219061.36.peg.2371	Tol-Pal system-associated acyl-CoA thioesterase	100 % WWTP effluent	0.0949066	0.679348	no
CELL ENVELOPE	Gram-Negative (Diderm) cell wall components	fig|1219061.36.peg.2372	Tol-Pal system protein TolQ	50 % WWTP effluent	-0.0939105	0.689704	no
CELL ENVELOPE	Gram-Negative (Diderm) cell wall components	fig|1219061.36.peg.2372	Tol-Pal system protein TolQ	100 % WWTP effluent	0.0949066	0.679348	no
CELL ENVELOPE	Gram-Negative (Diderm) cell wall components	fig|1219061.36.peg.2373	Tol biopolymer transport system, TolR protein	50 % WWTP effluent	-0.0939105	0.689704	no
CELL ENVELOPE	Gram-Negative (Diderm) cell wall components	fig|1219061.36.peg.2373	Tol biopolymer transport system, TolR protein	100 % WWTP effluent	0.0949066	0.679348	no
CELL ENVELOPE	Gram-Negative (Diderm) cell wall components	fig|1219061.36.peg.2374	TolA protein	50 % WWTP effluent	-0.60323	0.000815517	yes
CELL ENVELOPE	Gram-Negative (Diderm) cell wall components	fig|1219061.36.peg.2374	TolA protein	100 % WWTP effluent	-0.34178	0.0784568	no
CELL ENVELOPE	Gram-Negative (Diderm) cell wall components	fig|1219061.36.peg.2375	Tol-Pal system beta propeller repeat protein TolB	50 % WWTP effluent	-0.13368	0.52494	no
CELL ENVELOPE	Gram-Negative (Diderm) cell wall components	fig|1219061.36.peg.2375	Tol-Pal system beta propeller repeat protein TolB	100 % WWTP effluent	-0.58454	0.000626951	yes
CELL ENVELOPE	Gram-Negative (Diderm) cell wall components	fig|1219061.36.peg.2376	Tol-Pal system peptidoglycan-associated lipoprotein PAL	50 % WWTP effluent	0.224917	0.253696	no
CELL ENVELOPE	Gram-Negative (Diderm) cell wall components	fig|1219061.36.peg.2376	Tol-Pal system peptidoglycan-associated lipoprotein PAL	100 % WWTP effluent	-0.554051	0.00187389	yes
CELL ENVELOPE	Gram-Negative (Diderm) cell wall components	fig|1219061.36.peg.2377	Cell division coordinator CpoB	50 % WWTP effluent	0.0147088	0.94696	no
CELL ENVELOPE	Gram-Negative (Diderm) cell wall components	fig|1219061.36.peg.2377	Cell division coordinator CpoB	100 % WWTP effluent	-0.743628	0.000226045	yes
CELL ENVELOPE	Capsule and Slime layer	fig|1219061.36.peg.2518	Capsular polysaccharide synthesis enzyme CpsC, polysaccharide export	50 % WWTP effluent	0.199956	0.43885	no
CELL ENVELOPE	Capsule and Slime layer	fig|1219061.36.peg.2518	Capsular polysaccharide synthesis enzyme CpsC, polysaccharide export	100 % WWTP effluent	-0.120114	0.671846	no
CELL ENVELOPE	Capsule and Slime layer	fig|1219061.36.peg.3038	Capsular polysaccharide synthesis enzyme CpsA, sugar transferase	50 % WWTP effluent	0.817508	1	no
CELL ENVELOPE	Capsule and Slime layer	fig|1219061.36.peg.3038	Capsular polysaccharide synthesis enzyme CpsA, sugar transferase	100 % WWTP effluent	0.547154	1	no
CELL ENVELOPE	Capsule and Slime layer	fig|1219061.36.peg.3039	Capsular polysaccharide synthesis enzyme CpsB	50 % WWTP effluent	-0.431879	1	no
CELL ENVELOPE	Capsule and Slime layer	fig|1219061.36.peg.3039	Capsular polysaccharide synthesis enzyme CpsB	100 % WWTP effluent	0.514223	1	no
CELL ENVELOPE	Capsule and Slime layer	fig|1219061.36.peg.3040	Capsular polysaccharide synthesis enzyme CpsC, polysaccharide export	50 % WWTP effluent	-1.53173	1	no
CELL ENVELOPE	Capsule and Slime layer	fig|1219061.36.peg.3040	Capsular polysaccharide synthesis enzyme CpsC, polysaccharide export	100 % WWTP effluent	1.30578	1	no
CELL ENVELOPE	Capsule and Slime layer	fig|1219061.36.peg.3042	Capsular polysaccharide synthesis enzyme CpsF, glycosyltransferase	50 % WWTP effluent	0.351973	1	no
CELL ENVELOPE	Capsule and Slime layer	fig|1219061.36.peg.3042	Capsular polysaccharide synthesis enzyme CpsF, glycosyltransferase	100 % WWTP effluent	0.52275	1	no
CELL ENVELOPE	Capsule and Slime layer	fig|1219061.36.peg.3043	Capsular polysaccharide synthesis enzyme CpsH	50 % WWTP effluent	-0.137596	0.805708	no
CELL ENVELOPE	Capsule and Slime layer	fig|1219061.36.peg.3043	Capsular polysaccharide synthesis enzyme CpsH	100 % WWTP effluent	0.233624	0.645866	no
CELL ENVELOPE	Capsule and Slime layer	fig|1219061.36.peg.3044	Capsular polysaccharide synthesis enzyme CpsI, glycosyltransferase	50 % WWTP effluent	-0.137596	0.805708	no
CELL ENVELOPE	Capsule and Slime layer	fig|1219061.36.peg.3044	Capsular polysaccharide synthesis enzyme CpsI, glycosyltransferase	100 % WWTP effluent	0.233624	0.645866	no
CELL ENVELOPE	Capsule and Slime layer	fig|1219061.36.peg.3045	Capsular polysaccharide synthesis enzyme CpsJ, membrane protein, export of O-antigen and teichoic acid	50 % WWTP effluent	-0.302893	0.52035	no
CELL ENVELOPE	Capsule and Slime layer	fig|1219061.36.peg.3045	Capsular polysaccharide synthesis enzyme CpsJ, membrane protein, export of O-antigen and teichoic acid	100 % WWTP effluent	-0.118413	0.813514	no
CELL ENVELOPE	Gram-Negative (Diderm) cell wall components	fig|1219061.36.peg.3074	Outer membrane lipoprotein	50 % WWTP effluent	0.549446	0.00136022	yes
CELL ENVELOPE	Gram-Negative (Diderm) cell wall components	fig|1219061.36.peg.3074	Outer membrane lipoprotein	100 % WWTP effluent	1.4065	0.000226045	yes
CELL ENVELOPE	Gram-Negative (Diderm) cell wall components	fig|1219061.36.peg.3112	Outer membrane protein V	50 % WWTP effluent	0.271913	0.55079	no
CELL ENVELOPE	Gram-Negative (Diderm) cell wall components	fig|1219061.36.peg.3112	Outer membrane protein V	100 % WWTP effluent	1.12505	0.003688	yes
CELL ENVELOPE	Gram-Negative (Diderm) cell wall components	fig|1219061.36.peg.3336	UDP-3-O-[3-hydroxymyristoyl] glucosamine N-acyltransferase (EC 2.3.1.191)	50 % WWTP effluent	1.15416	0.000226045	yes
CELL ENVELOPE	Gram-Negative (Diderm) cell wall components	fig|1219061.36.peg.3336	UDP-3-O-[3-hydroxymyristoyl] glucosamine N-acyltransferase (EC 2.3.1.191)	100 % WWTP effluent	0.711526	0.000432787	yes
CELL ENVELOPE	Gram-Negative (Diderm) cell wall components	fig|1219061.36.peg.3514	Membrane protein	50 % WWTP effluent	1.59736	0.0237068	yes
CELL ENVELOPE	Gram-Negative (Diderm) cell wall components	fig|1219061.36.peg.3514	Membrane protein	100 % WWTP effluent	2.43888	0.00221719	yes
CELL ENVELOPE	Gram-Negative (Diderm) cell wall components	fig|1219061.36.peg.3913	Putative outer membrane protein	50 % WWTP effluent	-2.20466	0.000226045	yes
CELL ENVELOPE	Gram-Negative (Diderm) cell wall components	fig|1219061.36.peg.3913	Putative outer membrane protein	100 % WWTP effluent	-2.27413	0.000226045	yes
CELL ENVELOPE	Gram-Negative (Diderm) cell wall components	fig|1219061.36.peg.3934	Outer membrane protein A precursor	50 % WWTP effluent	0.414464	0.0237068	yes
CELL ENVELOPE	Gram-Negative (Diderm) cell wall components	fig|1219061.36.peg.3934	Outer membrane protein A precursor	100 % WWTP effluent	0.323358	0.0903413	no
CELL ENVELOPE	Gram-Negative (Diderm) cell wall components	fig|1219061.36.peg.4095	OmpA-like transmembrane domain protein	50 % WWTP effluent	0.225857	0.261116	no
CELL ENVELOPE	Gram-Negative (Diderm) cell wall components	fig|1219061.36.peg.4095	OmpA-like transmembrane domain protein	100 % WWTP effluent	2.56308	0.000226045	yes
CELL ENVELOPE	Gram-Negative (Diderm) cell wall components	fig|1219061.36.peg.4212	Integral membrane protein TerC	50 % WWTP effluent	-1.60611	0.000226045	yes
CELL ENVELOPE	Gram-Negative (Diderm) cell wall components	fig|1219061.36.peg.4212	Integral membrane protein TerC	100 % WWTP effluent	-2.00592	0.000226045	yes
CELL ENVELOPE	Capsule and Slime layer	fig|1219061.36.peg.4553	Capsular polysaccharide synthesis enzyme CpsA, sugar transferase	50 % WWTP effluent	0.0116597	1	no
CELL ENVELOPE	Capsule and Slime layer	fig|1219061.36.peg.4553	Capsular polysaccharide synthesis enzyme CpsA, sugar transferase	100 % WWTP effluent	-0.0291265	1	no
CELL ENVELOPE	Capsule and Slime layer	fig|1219061.36.peg.4554	Capsular polysaccharide synthesis enzyme CpsB	50 % WWTP effluent	1.28714	1	no
CELL ENVELOPE	Capsule and Slime layer	fig|1219061.36.peg.4554	Capsular polysaccharide synthesis enzyme CpsB	100 % WWTP effluent	2.22208	1	no
CELL ENVELOPE	Capsule and Slime layer	fig|1219061.36.peg.4555	Capsular polysaccharide synthesis enzyme CpsC, polysaccharide export	50 % WWTP effluent	1.79834	1	no
CELL ENVELOPE	Capsule and Slime layer	fig|1219061.36.peg.4555	Capsular polysaccharide synthesis enzyme CpsC, polysaccharide export	100 % WWTP effluent	3.1427	1	no
CELL ENVELOPE	Capsule and Slime layer	fig|1219061.36.peg.4557	Capsular polysaccharide synthesis enzyme CpsF, glycosyltransferase	50 % WWTP effluent	-0.264039	1	no
CELL ENVELOPE	Capsule and Slime layer	fig|1219061.36.peg.4557	Capsular polysaccharide synthesis enzyme CpsF, glycosyltransferase	100 % WWTP effluent	0.82556	1	no
CELL ENVELOPE	Capsule and Slime layer	fig|1219061.36.peg.4558	Capsular polysaccharide synthesis enzyme CpsH	50 % WWTP effluent	0	1	no
CELL ENVELOPE	Capsule and Slime layer	fig|1219061.36.peg.4558	Capsular polysaccharide synthesis enzyme CpsH	100 % WWTP effluent	0	1	no
CELL ENVELOPE	Capsule and Slime layer	fig|1219061.36.peg.4559	Capsular polysaccharide synthesis enzyme CpsH	50 % WWTP effluent	0	1	no
CELL ENVELOPE	Capsule and Slime layer	fig|1219061.36.peg.4559	Capsular polysaccharide synthesis enzyme CpsH	100 % WWTP effluent	0	1	no
CELL ENVELOPE	Capsule and Slime layer	fig|1219061.36.peg.4560	Capsular polysaccharide synthesis enzyme CpsI, glycosyltransferase	50 % WWTP effluent	0	1	no
CELL ENVELOPE	Capsule and Slime layer	fig|1219061.36.peg.4560	Capsular polysaccharide synthesis enzyme CpsI, glycosyltransferase	100 % WWTP effluent	0	1	no
CELL ENVELOPE	Capsule and Slime layer	fig|1219061.36.peg.4561	Capsular polysaccharide synthesis enzyme CpsI, glycosyltransferase	50 % WWTP effluent	0	1	no
CELL ENVELOPE	Capsule and Slime layer	fig|1219061.36.peg.4561	Capsular polysaccharide synthesis enzyme CpsI, glycosyltransferase	100 % WWTP effluent	0	1	no
CELL ENVELOPE	Capsule and Slime layer	fig|1219061.36.peg.4563	Capsular polysaccharide synthesis enzyme CpsJ, membrane protein, export of O-antigen and teichoic acid	50 % WWTP effluent	0	1	no
CELL ENVELOPE	Capsule and Slime layer	fig|1219061.36.peg.4563	Capsular polysaccharide synthesis enzyme CpsJ, membrane protein, export of O-antigen and teichoic acid	100 % WWTP effluent	0	1	no
CELL ENVELOPE	Capsule and Slime layer	fig|1219061.36.peg.4564	Capsular polysaccharide synthesis enzyme CpsJ, membrane protein, export of O-antigen and teichoic acid	50 % WWTP effluent	0	1	no
CELL ENVELOPE	Capsule and Slime layer	fig|1219061.36.peg.4564	Capsular polysaccharide synthesis enzyme CpsJ, membrane protein, export of O-antigen and teichoic acid	100 % WWTP effluent	0	1	no
CELL ENVELOPE	Gram-Negative (Diderm) cell wall components	fig|1219061.36.peg.584	Outer membrane porin for chitooligosaccharides ChiP	50 % WWTP effluent	0.224292	0.269467	no
CELL ENVELOPE	Gram-Negative (Diderm) cell wall components	fig|1219061.36.peg.584	Outer membrane porin for chitooligosaccharides ChiP	100 % WWTP effluent	0.533387	0.00383867	yes
CELL ENVELOPE	Gram-Negative (Diderm) cell wall components	fig|1219061.36.peg.619	Chitin outer membrane porin	50 % WWTP effluent	0.108484	0.616259	no
CELL ENVELOPE	Gram-Negative (Diderm) cell wall components	fig|1219061.36.peg.619	Chitin outer membrane porin	100 % WWTP effluent	-2.345	0.000226045	yes
CELL ENVELOPE	Gram-Negative (Diderm) cell wall components	fig|1219061.36.peg.632	2-Keto-3-deoxy-D-manno-octulosonate-8-phosphate synthase (EC 2.5.1.55)	50 % WWTP effluent	-0.53877	0.00153147	yes
CELL ENVELOPE	Gram-Negative (Diderm) cell wall components	fig|1219061.36.peg.632	2-Keto-3-deoxy-D-manno-octulosonate-8-phosphate synthase (EC 2.5.1.55)	100 % WWTP effluent	-0.524091	0.00255019	yes
CELL ENVELOPE	Gram-Negative (Diderm) cell wall components	fig|1219061.36.peg.651	LPS-assembly lipoprotein LptE	50 % WWTP effluent	-0.272628	0.213212	no
CELL ENVELOPE	Gram-Negative (Diderm) cell wall components	fig|1219061.36.peg.651	LPS-assembly lipoprotein LptE	100 % WWTP effluent	-0.532347	0.0100147	yes
CELL ENVELOPE	Gram-Negative (Diderm) cell wall components	fig|1219061.36.peg.932	UDP-3-O-[3-hydroxymyristoyl] N-acetylglucosamine deacetylase (EC 3.5.1.108)	50 % WWTP effluent	-0.189711	0.350467	no
CELL ENVELOPE	Gram-Negative (Diderm) cell wall components	fig|1219061.36.peg.932	UDP-3-O-[3-hydroxymyristoyl] N-acetylglucosamine deacetylase (EC 3.5.1.108)	100 % WWTP effluent	-0.116808	0.587554	no
CELL ENVELOPE	Gram-Negative (Diderm) cell wall components	fig|1219061.36.peg.960	Outer membrane stress sensor protease DegQ, serine protease	50 % WWTP effluent	-0.342052	0.0670367	no
CELL ENVELOPE	Gram-Negative (Diderm) cell wall components	fig|1219061.36.peg.960	Outer membrane stress sensor protease DegQ, serine protease	100 % WWTP effluent	-0.474319	0.0100147	yes
CELL ENVELOPE	Peptidoglycan (Bacteria) or other polymers (Archaea)	fig|1219061.36.peg.981	Undecaprenyl-diphosphatase (EC 3.6.1.27)	50 % WWTP effluent	-0.482461	0.0178446	yes
CELL ENVELOPE	Peptidoglycan (Bacteria) or other polymers (Archaea)	fig|1219061.36.peg.981	Undecaprenyl-diphosphatase (EC 3.6.1.27)	100 % WWTP effluent	-0.468474	0.0236045	yes
CELLULAR PROCESSES	Cell Division	fig|1219061.36.peg.1036	Acyl-CoA:1-acyl-sn-glycerol-3-phosphate acyltransferase (EC 2.3.1.51) @ Acyl-ACP:1-acyl-sn-glycerol-3-phosphate acyltransferase (EC 2.3.1.n4)	50 % WWTP effluent	-0.79261	0.000226045	yes
CELLULAR PROCESSES	Cell Division	fig|1219061.36.peg.1036	Acyl-CoA:1-acyl-sn-glycerol-3-phosphate acyltransferase (EC 2.3.1.51) @ Acyl-ACP:1-acyl-sn-glycerol-3-phosphate acyltransferase (EC 2.3.1.n4)	100 % WWTP effluent	-0.850617	0.000226045	yes
CELLULAR PROCESSES	Cell Division	fig|1219061.36.peg.1037	UDP-N-acetylglucosamine 1-carboxyvinyltransferase (EC 2.5.1.7)	50 % WWTP effluent	0.03734	0.869231	no
CELLULAR PROCESSES	Cell Division	fig|1219061.36.peg.1037	UDP-N-acetylglucosamine 1-carboxyvinyltransferase (EC 2.5.1.7)	100 % WWTP effluent	-0.334794	0.0676819	no
CELLULAR PROCESSES	Stationary phase, Dormancy, Persistence	fig|1219061.36.peg.1045	D-arabinose-5-phosphate isomerase (EC 5.3.1.13)	50 % WWTP effluent	-0.16176	0.456954	no
CELLULAR PROCESSES	Stationary phase, Dormancy, Persistence	fig|1219061.36.peg.1045	D-arabinose-5-phosphate isomerase (EC 5.3.1.13)	100 % WWTP effluent	-0.126974	0.567859	no
CELLULAR PROCESSES	Stationary phase, Dormancy, Persistence	fig|1219061.36.peg.1046	3-deoxy-D-manno-octulosonate 8-phosphate phosphatase (EC 3.1.3.45)	50 % WWTP effluent	-0.16176	0.456954	no
CELLULAR PROCESSES	Stationary phase, Dormancy, Persistence	fig|1219061.36.peg.1046	3-deoxy-D-manno-octulosonate 8-phosphate phosphatase (EC 3.1.3.45)	100 % WWTP effluent	-0.126974	0.567859	no
CELLULAR PROCESSES	Stationary phase, Dormancy, Persistence	fig|1219061.36.peg.1047	Lipopolysaccharide export system protein LptC	50 % WWTP effluent	-0.16176	0.456954	no
CELLULAR PROCESSES	Stationary phase, Dormancy, Persistence	fig|1219061.36.peg.1047	Lipopolysaccharide export system protein LptC	100 % WWTP effluent	-0.126974	0.567859	no
CELLULAR PROCESSES	Stationary phase, Dormancy, Persistence	fig|1219061.36.peg.1048	Lipopolysaccharide export system protein LptA	50 % WWTP effluent	-0.16176	0.456954	no
CELLULAR PROCESSES	Stationary phase, Dormancy, Persistence	fig|1219061.36.peg.1048	Lipopolysaccharide export system protein LptA	100 % WWTP effluent	-0.126974	0.567859	no
CELLULAR PROCESSES	Stationary phase, Dormancy, Persistence	fig|1219061.36.peg.1049	Lipopolysaccharide ABC transporter, ATP-binding protein LptB	50 % WWTP effluent	-0.16176	0.456954	no
CELLULAR PROCESSES	Stationary phase, Dormancy, Persistence	fig|1219061.36.peg.1049	Lipopolysaccharide ABC transporter, ATP-binding protein LptB	100 % WWTP effluent	-0.126974	0.567859	no
CELLULAR PROCESSES	Stationary phase, Dormancy, Persistence	fig|1219061.36.peg.1050	RNA polymerase sigma-54 factor RpoN	50 % WWTP effluent	0.630421	0.000815517	yes
CELLULAR PROCESSES	Stationary phase, Dormancy, Persistence	fig|1219061.36.peg.1050	RNA polymerase sigma-54 factor RpoN	100 % WWTP effluent	0.623541	0.00118004	yes
CELLULAR PROCESSES	Stationary phase, Dormancy, Persistence	fig|1219061.36.peg.1051	Ribosome hibernation promoting factor Hpf	50 % WWTP effluent	0.930765	0.000226045	yes
CELLULAR PROCESSES	Stationary phase, Dormancy, Persistence	fig|1219061.36.peg.1051	Ribosome hibernation promoting factor Hpf	100 % WWTP effluent	0.746559	0.000226045	yes
CELLULAR PROCESSES	Stationary phase, Dormancy, Persistence	fig|1219061.36.peg.1052	PTS IIA-like nitrogen-regulatory protein PtsN	50 % WWTP effluent	0.848981	0.000226045	yes
CELLULAR PROCESSES	Stationary phase, Dormancy, Persistence	fig|1219061.36.peg.1052	PTS IIA-like nitrogen-regulatory protein PtsN	100 % WWTP effluent	0.77603	0.000226045	yes
CELLULAR PROCESSES	Stationary phase, Dormancy, Persistence	fig|1219061.36.peg.1053	RNase adapter protein RapZ	50 % WWTP effluent	1.16916	0.000226045	yes
CELLULAR PROCESSES	Stationary phase, Dormancy, Persistence	fig|1219061.36.peg.1053	RNase adapter protein RapZ	100 % WWTP effluent	0.763408	0.000226045	yes
CELLULAR PROCESSES	Stationary phase, Dormancy, Persistence	fig|1219061.36.peg.1054	Phosphocarrier protein, nitrogen regulation associated	50 % WWTP effluent	1.11819	0.0148363	yes
CELLULAR PROCESSES	Stationary phase, Dormancy, Persistence	fig|1219061.36.peg.1054	Phosphocarrier protein, nitrogen regulation associated	100 % WWTP effluent	0.413398	0.400996	no
CELLULAR PROCESSES	Cell Division	fig|1219061.36.peg.1140	UDP-N-acetylglucosamine 1-carboxyvinyltransferase (EC 2.5.1.7)	50 % WWTP effluent	-0.033681	0.883625	no
CELLULAR PROCESSES	Cell Division	fig|1219061.36.peg.1140	UDP-N-acetylglucosamine 1-carboxyvinyltransferase (EC 2.5.1.7)	100 % WWTP effluent	-0.822907	0.000226045	yes
CELLULAR PROCESSES	Cell Division	fig|1219061.36.peg.1181	Phosphopantetheine adenylyltransferase (EC 2.7.7.3)	50 % WWTP effluent	-0.179011	0.461375	no
CELLULAR PROCESSES	Cell Division	fig|1219061.36.peg.1181	Phosphopantetheine adenylyltransferase (EC 2.7.7.3)	100 % WWTP effluent	-0.543933	0.0156006	yes
CELLULAR PROCESSES	Chemotaxis	fig|1219061.36.peg.1188	Methyl-accepting chemotaxis sensor/transducer protein	50 % WWTP effluent	1.68762	0.000226045	yes
CELLULAR PROCESSES	Chemotaxis	fig|1219061.36.peg.1188	Methyl-accepting chemotaxis sensor/transducer protein	100 % WWTP effluent	0.744471	0.000226045	yes
CELLULAR PROCESSES	Cell Division	fig|1219061.36.peg.1283	Thioredoxin	50 % WWTP effluent	-0.257338	0.188838	no
CELLULAR PROCESSES	Cell Division	fig|1219061.36.peg.1283	Thioredoxin	100 % WWTP effluent	-0.261751	0.18272	no
CELLULAR PROCESSES	Cell Division	fig|1219061.36.peg.1354	16S rRNA (guanine(527)-N(7))-methyltransferase (EC 2.1.1.170)	50 % WWTP effluent	-1.32547	0.000226045	yes
CELLULAR PROCESSES	Cell Division	fig|1219061.36.peg.1354	16S rRNA (guanine(527)-N(7))-methyltransferase (EC 2.1.1.170)	100 % WWTP effluent	-1.57466	0.000226045	yes
CELLULAR PROCESSES	Cell Division	fig|1219061.36.peg.1355	Chromosome (plasmid) partitioning protein ParA	50 % WWTP effluent	0.196515	0.319085	no
CELLULAR PROCESSES	Cell Division	fig|1219061.36.peg.1355	Chromosome (plasmid) partitioning protein ParA	100 % WWTP effluent	0.127365	0.541551	no
CELLULAR PROCESSES	Cell Division	fig|1219061.36.peg.1356	Chromosome (plasmid) partitioning protein ParB	50 % WWTP effluent	-0.0208696	0.928502	no
CELLULAR PROCESSES	Cell Division	fig|1219061.36.peg.1356	Chromosome (plasmid) partitioning protein ParB	100 % WWTP effluent	-0.065146	0.773619	no
CELLULAR PROCESSES	Cell Division	fig|1219061.36.peg.1388	16S rRNA (cytosine(967)-C(5))-methyltransferase (EC 2.1.1.176)	50 % WWTP effluent	-0.654152	0.000226045	yes
CELLULAR PROCESSES	Cell Division	fig|1219061.36.peg.1388	16S rRNA (cytosine(967)-C(5))-methyltransferase (EC 2.1.1.176)	100 % WWTP effluent	-1.09668	0.000226045	yes
CELLULAR PROCESSES	Chemotaxis	fig|1219061.36.peg.147	Methyl-accepting chemotaxis protein	50 % WWTP effluent	-0.751022	0.000226045	yes
CELLULAR PROCESSES	Chemotaxis	fig|1219061.36.peg.147	Methyl-accepting chemotaxis protein	100 % WWTP effluent	-1.23431	0.000226045	yes
CELLULAR PROCESSES	Cell Division	fig|1219061.36.peg.1476	16S rRNA (guanine(966)-N(2))-methyltransferase (EC 2.1.1.171)	50 % WWTP effluent	0.11204	0.64621	no
CELLULAR PROCESSES	Cell Division	fig|1219061.36.peg.1476	16S rRNA (guanine(966)-N(2))-methyltransferase (EC 2.1.1.171)	100 % WWTP effluent	0.174726	0.455672	no
CELLULAR PROCESSES	Cell Division	fig|1219061.36.peg.1478	Signal recognition particle receptor FtsY	50 % WWTP effluent	-0.212369	0.284567	no
CELLULAR PROCESSES	Cell Division	fig|1219061.36.peg.1478	Signal recognition particle receptor FtsY	100 % WWTP effluent	-0.22154	0.262522	no
CELLULAR PROCESSES	Cell Division	fig|1219061.36.peg.1479	Cell-division-associated, ABC-transporter-like signaling protein FtsE	50 % WWTP effluent	-0.468143	0.0121919	yes
CELLULAR PROCESSES	Cell Division	fig|1219061.36.peg.1479	Cell-division-associated, ABC-transporter-like signaling protein FtsE	100 % WWTP effluent	-0.390169	0.0417827	yes
CELLULAR PROCESSES	Cell Division	fig|1219061.36.peg.1480	Cell-division-associated, ABC-transporter-like signaling protein FtsX	50 % WWTP effluent	-0.468143	0.0121919	yes
CELLULAR PROCESSES	Cell Division	fig|1219061.36.peg.1480	Cell-division-associated, ABC-transporter-like signaling protein FtsX	100 % WWTP effluent	-0.390169	0.0417827	yes
CELLULAR PROCESSES	Cell Division	fig|1219061.36.peg.1481	RNA polymerase sigma factor RpoH	50 % WWTP effluent	-0.441046	0.0137933	yes
CELLULAR PROCESSES	Cell Division	fig|1219061.36.peg.1481	RNA polymerase sigma factor RpoH	100 % WWTP effluent	-0.204756	0.298267	no
CELLULAR PROCESSES	Chemotaxis	fig|1219061.36.peg.15	Methyl-accepting chemotaxis sensor/transducer protein	50 % WWTP effluent	-0.112382	1	no
CELLULAR PROCESSES	Chemotaxis	fig|1219061.36.peg.15	Methyl-accepting chemotaxis sensor/transducer protein	100 % WWTP effluent	0.695009	0.0606152	no
CELLULAR PROCESSES	Chemotaxis	fig|1219061.36.peg.1533	Methyl-accepting chemotaxis sensor/transducer protein	50 % WWTP effluent	1.36985	0.000226045	yes
CELLULAR PROCESSES	Chemotaxis	fig|1219061.36.peg.1533	Methyl-accepting chemotaxis sensor/transducer protein	100 % WWTP effluent	1.83101	0.000226045	yes
CELLULAR PROCESSES	Cell Division	fig|1219061.36.peg.1580	Murein hydrolase activator EnvC	50 % WWTP effluent	-0.114145	0.63882	no
CELLULAR PROCESSES	Cell Division	fig|1219061.36.peg.1580	Murein hydrolase activator EnvC	100 % WWTP effluent	-0.476598	0.0257326	yes
CELLULAR PROCESSES	Cell Division	fig|1219061.36.peg.1594	N-acetylmuramoyl-L-alanine amidase (EC 3.5.1.28)	50 % WWTP effluent	0.312151	0.22735	no
CELLULAR PROCESSES	Cell Division	fig|1219061.36.peg.1594	N-acetylmuramoyl-L-alanine amidase (EC 3.5.1.28)	100 % WWTP effluent	0.37445	0.141465	no
CELLULAR PROCESSES	Cell Division	fig|1219061.36.peg.1650	Cell division protein ZapB	50 % WWTP effluent	-0.463659	0.0249137	yes
CELLULAR PROCESSES	Cell Division	fig|1219061.36.peg.1650	Cell division protein ZapB	100 % WWTP effluent	-0.685837	0.000626951	yes
CELLULAR PROCESSES	Cell Division	fig|1219061.36.peg.1655	Cell division protein FtsN	50 % WWTP effluent	-0.0761153	0.748482	no
CELLULAR PROCESSES	Cell Division	fig|1219061.36.peg.1655	Cell division protein FtsN	100 % WWTP effluent	-0.264579	0.220044	no
CELLULAR PROCESSES	Chemotaxis	fig|1219061.36.peg.1695	Chemotaxis protein CheX	50 % WWTP effluent	0.20931	0.293644	no
CELLULAR PROCESSES	Chemotaxis	fig|1219061.36.peg.1695	Chemotaxis protein CheX	100 % WWTP effluent	0.620124	0.000626951	yes
CELLULAR PROCESSES	Cell Division	fig|1219061.36.peg.1737	Septum formation protein Maf	50 % WWTP effluent	0.519942	0.00666808	yes
CELLULAR PROCESSES	Cell Division	fig|1219061.36.peg.1737	Septum formation protein Maf	100 % WWTP effluent	0.668872	0.000998944	yes
CELLULAR PROCESSES	Cell Division	fig|1219061.36.peg.1788	Cell division integral membrane protein, YggT and half-length relatives	50 % WWTP effluent	0.153859	0.525771	no
CELLULAR PROCESSES	Cell Division	fig|1219061.36.peg.1788	Cell division integral membrane protein, YggT and half-length relatives	100 % WWTP effluent	-0.377368	0.0828589	no
CELLULAR PROCESSES	Cell Division	fig|1219061.36.peg.1790	Pyridoxal phosphate-containing protein YggS	50 % WWTP effluent	0.466569	0.0113763	yes
CELLULAR PROCESSES	Cell Division	fig|1219061.36.peg.1790	Pyridoxal phosphate-containing protein YggS	100 % WWTP effluent	0.201873	0.323587	no
CELLULAR PROCESSES	Cell Division	fig|1219061.36.peg.1830	Signal peptidase I (EC 3.4.21.89)	50 % WWTP effluent	-0.587497	0.00238719	yes
CELLULAR PROCESSES	Cell Division	fig|1219061.36.peg.1830	Signal peptidase I (EC 3.4.21.89)	100 % WWTP effluent	-0.745879	0.000226045	yes
CELLULAR PROCESSES	Programmed Cell Death and Toxin-antitoxin Systems	fig|1219061.36.peg.1843	Nucleoside triphosphate pyrophosphohydrolase MazG (EC 3.6.1.8)	50 % WWTP effluent	-0.857487	0.000226045	yes
CELLULAR PROCESSES	Programmed Cell Death and Toxin-antitoxin Systems	fig|1219061.36.peg.1843	Nucleoside triphosphate pyrophosphohydrolase MazG (EC 3.6.1.8)	100 % WWTP effluent	-0.333147	0.0989183	no
CELLULAR PROCESSES	Cell Division	fig|1219061.36.peg.1868	FIG015547: peptidase, M16 family / FIG015287: Zinc protease	50 % WWTP effluent	-0.016689	0.945383	no
CELLULAR PROCESSES	Cell Division	fig|1219061.36.peg.1868	FIG015547: peptidase, M16 family / FIG015287: Zinc protease	100 % WWTP effluent	-0.486174	0.00767027	yes
CELLULAR PROCESSES	Cell Division	fig|1219061.36.peg.1876	16S rRNA processing protein RimM	50 % WWTP effluent	-1.15044	0.000226045	yes
CELLULAR PROCESSES	Cell Division	fig|1219061.36.peg.1876	16S rRNA processing protein RimM	100 % WWTP effluent	-1.63422	0.000226045	yes
CELLULAR PROCESSES	Cell Division	fig|1219061.36.peg.1879	DNA gyrase inhibitor YacG	50 % WWTP effluent	0.508124	0.126045	no
CELLULAR PROCESSES	Cell Division	fig|1219061.36.peg.1879	DNA gyrase inhibitor YacG	100 % WWTP effluent	0.514097	0.123278	no
CELLULAR PROCESSES	Cell Division	fig|1219061.36.peg.1949	Phosphoglucosamine mutase (EC 5.4.2.10)	50 % WWTP effluent	-0.277689	0.151011	no
CELLULAR PROCESSES	Cell Division	fig|1219061.36.peg.1949	Phosphoglucosamine mutase (EC 5.4.2.10)	100 % WWTP effluent	-0.823177	0.000226045	yes
CELLULAR PROCESSES	Cell Division	fig|1219061.36.peg.197	Histidinol dehydrogenase (EC 1.1.1.23)	50 % WWTP effluent	0.392629	0.0518601	no
CELLULAR PROCESSES	Cell Division	fig|1219061.36.peg.197	Histidinol dehydrogenase (EC 1.1.1.23)	100 % WWTP effluent	0.660881	0.000815517	yes
CELLULAR PROCESSES	Chemotaxis	fig|1219061.36.peg.2022	Methyl-accepting chemotaxis sensor/transducer protein	50 % WWTP effluent	0.982846	0.000226045	yes
CELLULAR PROCESSES	Chemotaxis	fig|1219061.36.peg.2022	Methyl-accepting chemotaxis sensor/transducer protein	100 % WWTP effluent	1.6447	0.000226045	yes
CELLULAR PROCESSES	Cell Division	fig|1219061.36.peg.2057	RNA polymerase ECF-type sigma factor	50 % WWTP effluent	-0.298887	0.114373	no
CELLULAR PROCESSES	Cell Division	fig|1219061.36.peg.2057	RNA polymerase ECF-type sigma factor	100 % WWTP effluent	0.111291	0.60485	no
CELLULAR PROCESSES	Cell Division	fig|1219061.36.peg.2063	Cell division protein BolA	50 % WWTP effluent	0.51846	0.039673	yes
CELLULAR PROCESSES	Cell Division	fig|1219061.36.peg.2063	Cell division protein BolA	100 % WWTP effluent	0.12882	0.66636	no
CELLULAR PROCESSES	Chemotaxis	fig|1219061.36.peg.2075	Methyl-accepting chemotaxis protein	50 % WWTP effluent	0.434427	0.0177152	yes
CELLULAR PROCESSES	Chemotaxis	fig|1219061.36.peg.2075	Methyl-accepting chemotaxis protein	100 % WWTP effluent	0.606473	0.00118004	yes
CELLULAR PROCESSES	Flagellum	fig|1219061.36.peg.2157	Flagellin protein FlaD	50 % WWTP effluent	-0.44229	0.0279213	yes
CELLULAR PROCESSES	Flagellum	fig|1219061.36.peg.2157	Flagellin protein FlaD	100 % WWTP effluent	-0.570181	0.00271752	yes
CELLULAR PROCESSES	Flagellum	fig|1219061.36.peg.2158	Flagellin protein FlaA	50 % WWTP effluent	-0.311812	0.109213	no
CELLULAR PROCESSES	Flagellum	fig|1219061.36.peg.2158	Flagellin protein FlaA	100 % WWTP effluent	-0.403363	0.0315333	yes
CELLULAR PROCESSES	Flagellum	fig|1219061.36.peg.2159	Flagellar protein FlaG	50 % WWTP effluent	-0.183377	0.356648	no
CELLULAR PROCESSES	Flagellum	fig|1219061.36.peg.2159	Flagellar protein FlaG	100 % WWTP effluent	-0.100596	0.640133	no
CELLULAR PROCESSES	Flagellum	fig|1219061.36.peg.2160	Flagellar cap protein FliD	50 % WWTP effluent	-0.299162	0.121836	no
CELLULAR PROCESSES	Flagellum	fig|1219061.36.peg.2160	Flagellar cap protein FliD	100 % WWTP effluent	-0.398636	0.0317438	yes
CELLULAR PROCESSES	Flagellum	fig|1219061.36.peg.2161	Flagellar rod protein flaI	50 % WWTP effluent	-0.119388	0.609623	no
CELLULAR PROCESSES	Flagellum	fig|1219061.36.peg.2161	Flagellar rod protein flaI	100 % WWTP effluent	-0.0466402	0.846468	no
CELLULAR PROCESSES	Flagellum	fig|1219061.36.peg.2162	Flagellar biosynthesis protein FliS	50 % WWTP effluent	0.0633487	0.772036	no
CELLULAR PROCESSES	Flagellum	fig|1219061.36.peg.2162	Flagellar biosynthesis protein FliS	100 % WWTP effluent	0.124369	0.548059	no
CELLULAR PROCESSES	Flagellum	fig|1219061.36.peg.2163	Flagellar regulatory protein FleQ	50 % WWTP effluent	0.0638819	0.770456	no
CELLULAR PROCESSES	Flagellum	fig|1219061.36.peg.2163	Flagellar regulatory protein FleQ	100 % WWTP effluent	-0.000235944	0.996976	no
CELLULAR PROCESSES	Flagellum	fig|1219061.36.peg.2164	Flagellar sensor histidine kinase FleS	50 % WWTP effluent	0.781926	0.000226045	yes
CELLULAR PROCESSES	Flagellum	fig|1219061.36.peg.2164	Flagellar sensor histidine kinase FleS	100 % WWTP effluent	0.807519	0.000226045	yes
CELLULAR PROCESSES	Flagellum	fig|1219061.36.peg.2165	Flagellar two-component response regulator FleR	50 % WWTP effluent	-0.116639	0.57538	no
CELLULAR PROCESSES	Flagellum	fig|1219061.36.peg.2165	Flagellar two-component response regulator FleR	100 % WWTP effluent	-0.161256	0.422173	no
CELLULAR PROCESSES	Flagellum	fig|1219061.36.peg.2166	Flagellar hook-basal body complex protein FliE	50 % WWTP effluent	0.722315	0.000226045	yes
CELLULAR PROCESSES	Flagellum	fig|1219061.36.peg.2166	Flagellar hook-basal body complex protein FliE	100 % WWTP effluent	0.667614	0.00153147	yes
CELLULAR PROCESSES	Flagellum	fig|1219061.36.peg.2167	Flagellar M-ring protein FliF	50 % WWTP effluent	0.455043	0.0153445	yes
CELLULAR PROCESSES	Flagellum	fig|1219061.36.peg.2167	Flagellar M-ring protein FliF	100 % WWTP effluent	0.378842	0.0468349	yes
CELLULAR PROCESSES	Flagellum	fig|1219061.36.peg.2168	Flagellar motor switch protein FliG	50 % WWTP effluent	0.455043	0.0153445	yes
CELLULAR PROCESSES	Flagellum	fig|1219061.36.peg.2168	Flagellar motor switch protein FliG	100 % WWTP effluent	0.378842	0.0468349	yes
CELLULAR PROCESSES	Flagellum	fig|1219061.36.peg.2169	Flagellar assembly protein FliH	50 % WWTP effluent	0.332166	0.0867346	no
CELLULAR PROCESSES	Flagellum	fig|1219061.36.peg.2169	Flagellar assembly protein FliH	100 % WWTP effluent	0.093885	0.673544	no
CELLULAR PROCESSES	Flagellum	fig|1219061.36.peg.2170	Flagellum-specific ATP synthase FliI	50 % WWTP effluent	0.332166	0.0867346	no
CELLULAR PROCESSES	Flagellum	fig|1219061.36.peg.2170	Flagellum-specific ATP synthase FliI	100 % WWTP effluent	0.093885	0.673544	no
CELLULAR PROCESSES	Flagellum	fig|1219061.36.peg.2171	Flagellar protein FliJ	50 % WWTP effluent	0.10051	0.738237	no
CELLULAR PROCESSES	Flagellum	fig|1219061.36.peg.2171	Flagellar protein FliJ	100 % WWTP effluent	0.00644353	0.981921	no
CELLULAR PROCESSES	Flagellum	fig|1219061.36.peg.2172	Flagellar hook-length control protein FliK	50 % WWTP effluent	-0.213601	0.279862	no
CELLULAR PROCESSES	Flagellum	fig|1219061.36.peg.2172	Flagellar hook-length control protein FliK	100 % WWTP effluent	-0.0372409	0.869081	no
CELLULAR PROCESSES	Flagellum	fig|1219061.36.peg.2173	Flagellar basal body-associated protein FliL	50 % WWTP effluent	-0.490991	0.00989012	yes
CELLULAR PROCESSES	Flagellum	fig|1219061.36.peg.2173	Flagellar basal body-associated protein FliL	100 % WWTP effluent	-0.151092	0.483404	no
CELLULAR PROCESSES	Flagellum	fig|1219061.36.peg.2174	Flagellar motor switch protein FliM	50 % WWTP effluent	-0.427122	0.016838	yes
CELLULAR PROCESSES	Flagellum	fig|1219061.36.peg.2174	Flagellar motor switch protein FliM	100 % WWTP effluent	-0.308523	0.103172	no
CELLULAR PROCESSES	Flagellum	fig|1219061.36.peg.2175	Flagellar motor switch protein FliN	50 % WWTP effluent	0.109036	0.643161	no
CELLULAR PROCESSES	Flagellum	fig|1219061.36.peg.2175	Flagellar motor switch protein FliN	100 % WWTP effluent	0.00316011	0.987076	no
CELLULAR PROCESSES	Flagellum	fig|1219061.36.peg.2176	Flagellar biosynthesis protein FliO	50 % WWTP effluent	0.109036	0.643161	no
CELLULAR PROCESSES	Flagellum	fig|1219061.36.peg.2176	Flagellar biosynthesis protein FliO	100 % WWTP effluent	0.00316011	0.987076	no
CELLULAR PROCESSES	Flagellum	fig|1219061.36.peg.2177	Flagellar biosynthesis protein FliP	50 % WWTP effluent	0.109036	0.643161	no
CELLULAR PROCESSES	Flagellum	fig|1219061.36.peg.2177	Flagellar biosynthesis protein FliP	100 % WWTP effluent	0.00316011	0.987076	no
CELLULAR PROCESSES	Flagellum	fig|1219061.36.peg.2178	Flagellar biosynthesis protein FliQ	50 % WWTP effluent	0.741049	0.0280477	yes
CELLULAR PROCESSES	Flagellum	fig|1219061.36.peg.2178	Flagellar biosynthesis protein FliQ	100 % WWTP effluent	0.696305	0.0400512	yes
CELLULAR PROCESSES	Flagellum	fig|1219061.36.peg.2179	Flagellar biosynthesis protein FliR	50 % WWTP effluent	0.408531	0.0431588	yes
CELLULAR PROCESSES	Flagellum	fig|1219061.36.peg.2179	Flagellar biosynthesis protein FliR	100 % WWTP effluent	0.291121	0.166129	no
CELLULAR PROCESSES	Flagellum	fig|1219061.36.peg.2180	Flagellar biosynthesis protein FlhB	50 % WWTP effluent	0.0525503	0.835633	no
CELLULAR PROCESSES	Flagellum	fig|1219061.36.peg.2180	Flagellar biosynthesis protein FlhB	100 % WWTP effluent	0.104999	0.669879	no
CELLULAR PROCESSES	Flagellum	fig|1219061.36.peg.2181	Flagellar biosynthesis protein FlhA	50 % WWTP effluent	0.337881	0.0750435	no
CELLULAR PROCESSES	Flagellum	fig|1219061.36.peg.2181	Flagellar biosynthesis protein FlhA	100 % WWTP effluent	0.275164	0.151645	no
CELLULAR PROCESSES	Flagellum	fig|1219061.36.peg.2182	Flagellar biosynthesis protein FlhF	50 % WWTP effluent	0.536795	0.00118004	yes
CELLULAR PROCESSES	Flagellum	fig|1219061.36.peg.2182	Flagellar biosynthesis protein FlhF	100 % WWTP effluent	0.646991	0.000226045	yes
CELLULAR PROCESSES	Flagellum	fig|1219061.36.peg.2183	Flagellar synthesis regulator FleN	50 % WWTP effluent	-0.255814	0.194018	no
CELLULAR PROCESSES	Flagellum	fig|1219061.36.peg.2183	Flagellar synthesis regulator FleN	100 % WWTP effluent	0.026874	0.906922	no
CELLULAR PROCESSES	Flagellum	fig|1219061.36.peg.2184	RNA polymerase sigma factor for flagellar operon	50 % WWTP effluent	-0.255814	0.194018	no
CELLULAR PROCESSES	Flagellum	fig|1219061.36.peg.2184	RNA polymerase sigma factor for flagellar operon	100 % WWTP effluent	0.026874	0.906922	no
CELLULAR PROCESSES	Chemotaxis	fig|1219061.36.peg.2185	Chemotaxis regulator - transmits chemoreceptor signals to flagellar motor components CheY	50 % WWTP effluent	-0.0961398	0.653415	no
CELLULAR PROCESSES	Chemotaxis	fig|1219061.36.peg.2185	Chemotaxis regulator - transmits chemoreceptor signals to flagellar motor components CheY	100 % WWTP effluent	-0.0475919	0.828462	no
CELLULAR PROCESSES	Chemotaxis	fig|1219061.36.peg.2186	Chemotaxis response - phosphatase CheZ	50 % WWTP effluent	-0.124503	0.558222	no
CELLULAR PROCESSES	Chemotaxis	fig|1219061.36.peg.2186	Chemotaxis response - phosphatase CheZ	100 % WWTP effluent	-0.258302	0.177869	no
CELLULAR PROCESSES	Chemotaxis	fig|1219061.36.peg.2187	Signal transduction histidine kinase CheA	50 % WWTP effluent	-0.161212	0.461388	no
CELLULAR PROCESSES	Chemotaxis	fig|1219061.36.peg.2187	Signal transduction histidine kinase CheA	100 % WWTP effluent	-0.325377	0.106064	no
CELLULAR PROCESSES	Chemotaxis	fig|1219061.36.peg.2188	Chemotaxis response regulator protein-glutamate methylesterase CheB (EC 3.1.1.61)	50 % WWTP effluent	0.170555	0.399823	no
CELLULAR PROCESSES	Chemotaxis	fig|1219061.36.peg.2188	Chemotaxis response regulator protein-glutamate methylesterase CheB (EC 3.1.1.61)	100 % WWTP effluent	0.0835858	0.705148	no
CELLULAR PROCESSES	Chemotaxis	fig|1219061.36.peg.2191	Positive regulator of CheA protein activity (CheW)	50 % WWTP effluent	0.215735	0.28497	no
CELLULAR PROCESSES	Chemotaxis	fig|1219061.36.peg.2191	Positive regulator of CheA protein activity (CheW)	100 % WWTP effluent	0.350968	0.0644142	no
CELLULAR PROCESSES	Cell Division	fig|1219061.36.peg.2206	RNA polymerase ECF-type sigma factor	50 % WWTP effluent	-0.108811	0.615925	no
CELLULAR PROCESSES	Cell Division	fig|1219061.36.peg.2206	RNA polymerase ECF-type sigma factor	100 % WWTP effluent	-0.197994	0.322429	no
CELLULAR PROCESSES	Stationary phase, Dormancy, Persistence	fig|1219061.36.peg.2267	HipB protein	50 % WWTP effluent	-0.466426	0.223739	no
CELLULAR PROCESSES	Stationary phase, Dormancy, Persistence	fig|1219061.36.peg.2267	HipB protein	100 % WWTP effluent	-0.511069	0.217336	no
CELLULAR PROCESSES	Programmed Cell Death and Toxin-antitoxin Systems	fig|1219061.36.peg.2268	Toxin HigB / Protein kinase domain of HipA	50 % WWTP effluent	-0.466426	0.223739	no
CELLULAR PROCESSES	Stationary phase, Dormancy, Persistence	fig|1219061.36.peg.2268	Toxin HigB / Protein kinase domain of HipA	50 % WWTP effluent	-0.466426	0.223739	no
CELLULAR PROCESSES	Programmed Cell Death and Toxin-antitoxin Systems	fig|1219061.36.peg.2268	Toxin HigB / Protein kinase domain of HipA	100 % WWTP effluent	-0.511069	0.217336	no
CELLULAR PROCESSES	Stationary phase, Dormancy, Persistence	fig|1219061.36.peg.2268	Toxin HigB / Protein kinase domain of HipA	100 % WWTP effluent	-0.511069	0.217336	no
CELLULAR PROCESSES	Chemotaxis	fig|1219061.36.peg.2273	Methyl-accepting chemotaxis sensor/transducer protein	50 % WWTP effluent	-0.838534	0.000226045	yes
CELLULAR PROCESSES	Chemotaxis	fig|1219061.36.peg.2273	Methyl-accepting chemotaxis sensor/transducer protein	100 % WWTP effluent	-1.81439	0.000226045	yes
CELLULAR PROCESSES	Chemotaxis	fig|1219061.36.peg.2283	Methyl-accepting chemotaxis protein I (serine chemoreceptor protein)	50 % WWTP effluent	1.02427	0.000226045	yes
CELLULAR PROCESSES	Chemotaxis	fig|1219061.36.peg.2283	Methyl-accepting chemotaxis protein I (serine chemoreceptor protein)	100 % WWTP effluent	0.687934	0.000226045	yes
CELLULAR PROCESSES	Chemotaxis	fig|1219061.36.peg.2311	Methyl-accepting chemotaxis protein I (serine chemoreceptor protein)	50 % WWTP effluent	1.00563	0.000226045	yes
CELLULAR PROCESSES	Chemotaxis	fig|1219061.36.peg.2311	Methyl-accepting chemotaxis protein I (serine chemoreceptor protein)	100 % WWTP effluent	1.83897	0.000226045	yes
CELLULAR PROCESSES	Chemotaxis	fig|1219061.36.peg.2322	Methyl-accepting chemotaxis sensor/transducer protein	50 % WWTP effluent	0.522983	0.00475263	yes
CELLULAR PROCESSES	Chemotaxis	fig|1219061.36.peg.2322	Methyl-accepting chemotaxis sensor/transducer protein	100 % WWTP effluent	1.04035	0.000226045	yes
CELLULAR PROCESSES	Cell Division	fig|1219061.36.peg.2334	Translation initiation factor 1	50 % WWTP effluent	-0.183284	0.522652	no
CELLULAR PROCESSES	Cell Division	fig|1219061.36.peg.2334	Translation initiation factor 1	100 % WWTP effluent	0.0365499	0.902117	no
CELLULAR PROCESSES	Cell Division	fig|1219061.36.peg.2352	Membrane Protein Functionally coupled to the MukBEF Chromosome Partitioning Mechanism	50 % WWTP effluent	0.0176302	0.945142	no
CELLULAR PROCESSES	Cell Division	fig|1219061.36.peg.2352	Membrane Protein Functionally coupled to the MukBEF Chromosome Partitioning Mechanism	100 % WWTP effluent	0.0759872	0.753082	no
CELLULAR PROCESSES	Cell Division	fig|1219061.36.peg.2353	tRNA uridine 5-oxyacetic acid(34) methyltransferase (EC 2.1.1.-)	50 % WWTP effluent	-0.13927	0.561816	no
CELLULAR PROCESSES	Cell Division	fig|1219061.36.peg.2353	tRNA uridine 5-oxyacetic acid(34) methyltransferase (EC 2.1.1.-)	100 % WWTP effluent	-0.105422	0.666731	no
CELLULAR PROCESSES	Cell Division	fig|1219061.36.peg.2354	Chromosome partition protein MukF	50 % WWTP effluent	-0.63848	0.0123163	yes
CELLULAR PROCESSES	Cell Division	fig|1219061.36.peg.2354	Chromosome partition protein MukF	100 % WWTP effluent	-0.883262	0.000226045	yes
CELLULAR PROCESSES	Cell Division	fig|1219061.36.peg.2355	Chromosome partition protein MukE	50 % WWTP effluent	-0.63848	0.0123163	yes
CELLULAR PROCESSES	Cell Division	fig|1219061.36.peg.2355	Chromosome partition protein MukE	100 % WWTP effluent	-0.883262	0.000226045	yes
CELLULAR PROCESSES	Cell Division	fig|1219061.36.peg.2356	Chromosome partition protein MukB	50 % WWTP effluent	-0.63848	0.0123163	yes
CELLULAR PROCESSES	Cell Division	fig|1219061.36.peg.2356	Chromosome partition protein MukB	100 % WWTP effluent	-0.883262	0.000226045	yes
CELLULAR PROCESSES	Programmed Cell Death and Toxin-antitoxin Systems	fig|1219061.36.peg.2399	Toxin HigB / Protein kinase domain of HipA	50 % WWTP effluent	-0.164807	0.752795	no
CELLULAR PROCESSES	Stationary phase, Dormancy, Persistence	fig|1219061.36.peg.2399	Toxin HigB / Protein kinase domain of HipA	50 % WWTP effluent	-0.164807	0.752795	no
CELLULAR PROCESSES	Programmed Cell Death and Toxin-antitoxin Systems	fig|1219061.36.peg.2399	Toxin HigB / Protein kinase domain of HipA	100 % WWTP effluent	-0.72782	0.103898	no
CELLULAR PROCESSES	Stationary phase, Dormancy, Persistence	fig|1219061.36.peg.2399	Toxin HigB / Protein kinase domain of HipA	100 % WWTP effluent	-0.72782	0.103898	no
CELLULAR PROCESSES	Programmed Cell Death and Toxin-antitoxin Systems	fig|1219061.36.peg.2400	HipB protein @ Antitoxin HigA	50 % WWTP effluent	-0.164807	0.752795	no
CELLULAR PROCESSES	Stationary phase, Dormancy, Persistence	fig|1219061.36.peg.2400	HipB protein @ Antitoxin HigA	50 % WWTP effluent	-0.164807	0.752795	no
CELLULAR PROCESSES	Programmed Cell Death and Toxin-antitoxin Systems	fig|1219061.36.peg.2400	HipB protein @ Antitoxin HigA	100 % WWTP effluent	-0.72782	0.103898	no
CELLULAR PROCESSES	Stationary phase, Dormancy, Persistence	fig|1219061.36.peg.2400	HipB protein @ Antitoxin HigA	100 % WWTP effluent	-0.72782	0.103898	no
CELLULAR PROCESSES	Chemotaxis	fig|1219061.36.peg.2457	Methyl-accepting chemotaxis sensor/transducer protein	50 % WWTP effluent	-1.16604	0.000226045	yes
CELLULAR PROCESSES	Chemotaxis	fig|1219061.36.peg.2457	Methyl-accepting chemotaxis sensor/transducer protein	100 % WWTP effluent	-1.59019	0.000226045	yes
CELLULAR PROCESSES	Chemotaxis	fig|1219061.36.peg.2467	Methyl-accepting chemotaxis protein I (serine chemoreceptor protein)	50 % WWTP effluent	0.505681	0.0123163	yes
CELLULAR PROCESSES	Chemotaxis	fig|1219061.36.peg.2467	Methyl-accepting chemotaxis protein I (serine chemoreceptor protein)	100 % WWTP effluent	0.0760381	0.767158	no
CELLULAR PROCESSES	Chemotaxis	fig|1219061.36.peg.251	Chemotaxis protein CheV (EC 2.7.3.-)	50 % WWTP effluent	-0.387638	0.033274	yes
CELLULAR PROCESSES	Chemotaxis	fig|1219061.36.peg.251	Chemotaxis protein CheV (EC 2.7.3.-)	100 % WWTP effluent	-0.112191	0.594095	no
CELLULAR PROCESSES	Programmed Cell Death and Toxin-antitoxin Systems	fig|1219061.36.peg.2758	YefM protein (antitoxin to YoeB)	50 % WWTP effluent	-0.0994877	0.662675	no
CELLULAR PROCESSES	Programmed Cell Death and Toxin-antitoxin Systems	fig|1219061.36.peg.2758	YefM protein (antitoxin to YoeB)	100 % WWTP effluent	-0.0450543	0.847582	no
CELLULAR PROCESSES	Programmed Cell Death and Toxin-antitoxin Systems	fig|1219061.36.peg.2759	YoeB toxin protein	50 % WWTP effluent	-0.0994877	0.662675	no
CELLULAR PROCESSES	Programmed Cell Death and Toxin-antitoxin Systems	fig|1219061.36.peg.2759	YoeB toxin protein	100 % WWTP effluent	-0.0450543	0.847582	no
CELLULAR PROCESSES	Programmed Cell Death and Toxin-antitoxin Systems	fig|1219061.36.peg.2822	Prevent host death protein, Phd antitoxin	50 % WWTP effluent	0.533797	0.00919001	yes
CELLULAR PROCESSES	Programmed Cell Death and Toxin-antitoxin Systems	fig|1219061.36.peg.2822	Prevent host death protein, Phd antitoxin	100 % WWTP effluent	-0.0017612	0.993788	no
CELLULAR PROCESSES	Programmed Cell Death and Toxin-antitoxin Systems	fig|1219061.36.peg.2823	Death on curing protein, Doc toxin	50 % WWTP effluent	0.533797	0.00919001	yes
CELLULAR PROCESSES	Programmed Cell Death and Toxin-antitoxin Systems	fig|1219061.36.peg.2823	Death on curing protein, Doc toxin	100 % WWTP effluent	-0.0017612	0.993788	no
CELLULAR PROCESSES	Programmed Cell Death and Toxin-antitoxin Systems	fig|1219061.36.peg.2859	Prevent host death protein, Phd antitoxin	50 % WWTP effluent	0.20195	0.61679	no
CELLULAR PROCESSES	Programmed Cell Death and Toxin-antitoxin Systems	fig|1219061.36.peg.2859	Prevent host death protein, Phd antitoxin	100 % WWTP effluent	-0.0221283	0.9581	no
CELLULAR PROCESSES	Programmed Cell Death and Toxin-antitoxin Systems	fig|1219061.36.peg.2860	Death on curing protein, Doc toxin	50 % WWTP effluent	0.20195	0.61679	no
CELLULAR PROCESSES	Programmed Cell Death and Toxin-antitoxin Systems	fig|1219061.36.peg.2860	Death on curing protein, Doc toxin	100 % WWTP effluent	-0.0221283	0.9581	no
CELLULAR PROCESSES	Programmed Cell Death and Toxin-antitoxin Systems	fig|1219061.36.peg.2862	mRNA interferase RelE	50 % WWTP effluent	0.412807	0.137299	no
CELLULAR PROCESSES	Programmed Cell Death and Toxin-antitoxin Systems	fig|1219061.36.peg.2862	mRNA interferase RelE	100 % WWTP effluent	0.613496	0.0184378	yes
CELLULAR PROCESSES	Programmed Cell Death and Toxin-antitoxin Systems	fig|1219061.36.peg.2863	RelB/StbD replicon stabilization protein (antitoxin to RelE/StbE)	50 % WWTP effluent	0.412807	0.137299	no
CELLULAR PROCESSES	Programmed Cell Death and Toxin-antitoxin Systems	fig|1219061.36.peg.2863	RelB/StbD replicon stabilization protein (antitoxin to RelE/StbE)	100 % WWTP effluent	0.613496	0.0184378	yes
CELLULAR PROCESSES	Chemotaxis	fig|1219061.36.peg.2877	Chemotaxis protein CheC -- inhibitor of MCP methylation	50 % WWTP effluent	0.105569	0.670701	no
CELLULAR PROCESSES	Chemotaxis	fig|1219061.36.peg.2877	Chemotaxis protein CheC -- inhibitor of MCP methylation	100 % WWTP effluent	-0.149117	0.543374	no
CELLULAR PROCESSES	Chemotaxis	fig|1219061.36.peg.2881	Methyl-accepting chemotaxis sensor/transducer protein	50 % WWTP effluent	-0.222795	0.506157	no
CELLULAR PROCESSES	Chemotaxis	fig|1219061.36.peg.2881	Methyl-accepting chemotaxis sensor/transducer protein	100 % WWTP effluent	0.123144	0.704349	no
CELLULAR PROCESSES	Chemotaxis	fig|1219061.36.peg.2896	Methyl-accepting chemotaxis protein I (serine chemoreceptor protein)	50 % WWTP effluent	2.72903	0.139281	no
CELLULAR PROCESSES	Chemotaxis	fig|1219061.36.peg.2896	Methyl-accepting chemotaxis protein I (serine chemoreceptor protein)	100 % WWTP effluent	3.4757	0.0980505	no
CELLULAR PROCESSES	Chemotaxis	fig|1219061.36.peg.2897	Methyl-accepting chemotaxis protein I (serine chemoreceptor protein)	50 % WWTP effluent	1.52871	0.000226045	yes
CELLULAR PROCESSES	Chemotaxis	fig|1219061.36.peg.2897	Methyl-accepting chemotaxis protein I (serine chemoreceptor protein)	100 % WWTP effluent	2.5384	0.000226045	yes
CELLULAR PROCESSES	Cell Division	fig|1219061.36.peg.2943	Cell division protein ZapC	50 % WWTP effluent	-0.471145	0.013927	yes
CELLULAR PROCESSES	Cell Division	fig|1219061.36.peg.2943	Cell division protein ZapC	100 % WWTP effluent	-0.172306	0.406438	no
CELLULAR PROCESSES	Cell Division	fig|1219061.36.peg.2956	16S rRNA (cytosine(1407)-C(5))-methyltransferase (EC 2.1.1.178)	50 % WWTP effluent	-0.754121	0.000226045	yes
CELLULAR PROCESSES	Cell Division	fig|1219061.36.peg.2956	16S rRNA (cytosine(1407)-C(5))-methyltransferase (EC 2.1.1.178)	100 % WWTP effluent	-0.852944	0.000226045	yes
CELLULAR PROCESSES	Cell Division	fig|1219061.36.peg.3006	Acyl-CoA:1-acyl-sn-glycerol-3-phosphate acyltransferase (EC 2.3.1.51) @ Acyl-ACP:1-acyl-sn-glycerol-3-phosphate acyltransferase (EC 2.3.1.n4)	50 % WWTP effluent	0.882022	0.0164773	yes
CELLULAR PROCESSES	Cell Division	fig|1219061.36.peg.3006	Acyl-CoA:1-acyl-sn-glycerol-3-phosphate acyltransferase (EC 2.3.1.51) @ Acyl-ACP:1-acyl-sn-glycerol-3-phosphate acyltransferase (EC 2.3.1.n4)	100 % WWTP effluent	0.524485	0.17549	no
CELLULAR PROCESSES	Chemotaxis	fig|1219061.36.peg.3053	Methyl-accepting chemotaxis sensor/transducer protein	50 % WWTP effluent	-0.569849	0.00153147	yes
CELLULAR PROCESSES	Chemotaxis	fig|1219061.36.peg.3053	Methyl-accepting chemotaxis sensor/transducer protein	100 % WWTP effluent	-1.04872	0.000226045	yes
CELLULAR PROCESSES	Chemotaxis	fig|1219061.36.peg.3065	Methyl-accepting chemotaxis sensor/transducer protein	50 % WWTP effluent	-0.373914	0.0628878	no
CELLULAR PROCESSES	Chemotaxis	fig|1219061.36.peg.3065	Methyl-accepting chemotaxis sensor/transducer protein	100 % WWTP effluent	-0.803338	0.000226045	yes
CELLULAR PROCESSES	Chemotaxis	fig|1219061.36.peg.3067	Methyl-accepting chemotaxis sensor/transducer protein	50 % WWTP effluent	-0.268764	1	no
CELLULAR PROCESSES	Chemotaxis	fig|1219061.36.peg.3067	Methyl-accepting chemotaxis sensor/transducer protein	100 % WWTP effluent	0.294216	1	no
CELLULAR PROCESSES	Chemotaxis	fig|1219061.36.peg.3094	Methyl-accepting chemotaxis sensor/transducer protein	50 % WWTP effluent	-0.339099	0.0781526	no
CELLULAR PROCESSES	Chemotaxis	fig|1219061.36.peg.3094	Methyl-accepting chemotaxis sensor/transducer protein	100 % WWTP effluent	-0.873886	0.000226045	yes
CELLULAR PROCESSES	Programmed Cell Death and Toxin-antitoxin Systems	fig|1219061.36.peg.3118	Death on curing protein, Doc toxin	50 % WWTP effluent	0.368136	0.218962	no
CELLULAR PROCESSES	Programmed Cell Death and Toxin-antitoxin Systems	fig|1219061.36.peg.3118	Death on curing protein, Doc toxin	100 % WWTP effluent	0.193738	0.55079	no
CELLULAR PROCESSES	Programmed Cell Death and Toxin-antitoxin Systems	fig|1219061.36.peg.3119	Antitoxin DinJ (binds YafQ toxin)	50 % WWTP effluent	0.368136	0.218962	no
CELLULAR PROCESSES	Programmed Cell Death and Toxin-antitoxin Systems	fig|1219061.36.peg.3119	Antitoxin DinJ (binds YafQ toxin)	100 % WWTP effluent	0.193738	0.55079	no
CELLULAR PROCESSES	Chemotaxis	fig|1219061.36.peg.3314	Methyl-accepting chemotaxis sensor/transducer protein	50 % WWTP effluent	-0.409088	0.198731	no
CELLULAR PROCESSES	Chemotaxis	fig|1219061.36.peg.3314	Methyl-accepting chemotaxis sensor/transducer protein	100 % WWTP effluent	-0.933394	0.00767027	yes
CELLULAR PROCESSES	Chemotaxis	fig|1219061.36.peg.3393	Methyl-accepting chemotaxis sensor/transducer protein	50 % WWTP effluent	1.41562	0.000226045	yes
CELLULAR PROCESSES	Chemotaxis	fig|1219061.36.peg.3393	Methyl-accepting chemotaxis sensor/transducer protein	100 % WWTP effluent	1.47922	0.000226045	yes
CELLULAR PROCESSES	Cell Division	fig|1219061.36.peg.3412	Chromosome (plasmid) partitioning protein ParA	50 % WWTP effluent	-0.478754	0.00550744	yes
CELLULAR PROCESSES	Cell Division	fig|1219061.36.peg.3412	Chromosome (plasmid) partitioning protein ParA	100 % WWTP effluent	-0.267175	0.167029	no
CELLULAR PROCESSES	Cell Division	fig|1219061.36.peg.3413	Chromosome (plasmid) partitioning protein ParB	50 % WWTP effluent	-0.544365	0.00204708	yes
CELLULAR PROCESSES	Cell Division	fig|1219061.36.peg.3413	Chromosome (plasmid) partitioning protein ParB	100 % WWTP effluent	-0.356716	0.0604201	no
CELLULAR PROCESSES	Chemotaxis	fig|1219061.36.peg.3416	Chemotaxis regulator - transmits chemoreceptor signals to flagellar motor components CheY	50 % WWTP effluent	-0.270872	0.163254	no
CELLULAR PROCESSES	Chemotaxis	fig|1219061.36.peg.3416	Chemotaxis regulator - transmits chemoreceptor signals to flagellar motor components CheY	100 % WWTP effluent	0.909433	0.000226045	yes
CELLULAR PROCESSES	Chemotaxis	fig|1219061.36.peg.3417	Signal transduction histidine kinase CheA	50 % WWTP effluent	0.0984479	0.651764	no
CELLULAR PROCESSES	Chemotaxis	fig|1219061.36.peg.3417	Signal transduction histidine kinase CheA	100 % WWTP effluent	1.16913	0.000226045	yes
CELLULAR PROCESSES	Chemotaxis	fig|1219061.36.peg.3418	Positive regulator of CheA protein activity (CheW)	50 % WWTP effluent	0.723597	0.000226045	yes
CELLULAR PROCESSES	Chemotaxis	fig|1219061.36.peg.3418	Positive regulator of CheA protein activity (CheW)	100 % WWTP effluent	2.07248	0.000226045	yes
CELLULAR PROCESSES	Chemotaxis	fig|1219061.36.peg.3419	Positive regulator of CheA protein activity (CheW)	50 % WWTP effluent	0.723597	0.000226045	yes
CELLULAR PROCESSES	Chemotaxis	fig|1219061.36.peg.3419	Positive regulator of CheA protein activity (CheW)	100 % WWTP effluent	2.07248	0.000226045	yes
CELLULAR PROCESSES	Chemotaxis	fig|1219061.36.peg.3420	Methyl-accepting chemotaxis protein I (serine chemoreceptor protein)	50 % WWTP effluent	0.162461	0.539716	no
CELLULAR PROCESSES	Chemotaxis	fig|1219061.36.peg.3420	Methyl-accepting chemotaxis protein I (serine chemoreceptor protein)	100 % WWTP effluent	1.57994	0.000226045	yes
CELLULAR PROCESSES	Chemotaxis	fig|1219061.36.peg.3421	Chemotaxis protein methyltransferase CheR (EC 2.1.1.80)	50 % WWTP effluent	0.162461	0.539716	no
CELLULAR PROCESSES	Chemotaxis	fig|1219061.36.peg.3421	Chemotaxis protein methyltransferase CheR (EC 2.1.1.80)	100 % WWTP effluent	1.57994	0.000226045	yes
CELLULAR PROCESSES	Chemotaxis	fig|1219061.36.peg.3422	Chemotaxis protein CheD	50 % WWTP effluent	-0.718788	0.000226045	yes
CELLULAR PROCESSES	Chemotaxis	fig|1219061.36.peg.3422	Chemotaxis protein CheD	100 % WWTP effluent	0.818107	0.000226045	yes
CELLULAR PROCESSES	Chemotaxis	fig|1219061.36.peg.3423	Chemotaxis response regulator protein-glutamate methylesterase CheB (EC 3.1.1.61)	50 % WWTP effluent	-0.718788	0.000226045	yes
CELLULAR PROCESSES	Chemotaxis	fig|1219061.36.peg.3423	Chemotaxis response regulator protein-glutamate methylesterase CheB (EC 3.1.1.61)	100 % WWTP effluent	0.818107	0.000226045	yes
CELLULAR PROCESSES	Chemotaxis	fig|1219061.36.peg.3424	Methyl-accepting chemotaxis transducer domain protein	50 % WWTP effluent	-0.186881	0.350183	no
CELLULAR PROCESSES	Chemotaxis	fig|1219061.36.peg.3424	Methyl-accepting chemotaxis transducer domain protein	100 % WWTP effluent	1.06648	0.000226045	yes
CELLULAR PROCESSES	Chemotaxis	fig|1219061.36.peg.35	Methyl-accepting chemotaxis protein II (mcp-II) (aspartate chemoreceptor protein)	50 % WWTP effluent	0.681059	0.0274731	yes
CELLULAR PROCESSES	Chemotaxis	fig|1219061.36.peg.35	Methyl-accepting chemotaxis protein II (mcp-II) (aspartate chemoreceptor protein)	100 % WWTP effluent	0.921152	0.00170394	yes
CELLULAR PROCESSES	Chemotaxis	fig|1219061.36.peg.3587	Methyl-accepting chemotaxis protein I (serine chemoreceptor protein)	50 % WWTP effluent	0.296106	0.120385	no
CELLULAR PROCESSES	Chemotaxis	fig|1219061.36.peg.3587	Methyl-accepting chemotaxis protein I (serine chemoreceptor protein)	100 % WWTP effluent	1.21815	0.000226045	yes
CELLULAR PROCESSES	Cell Division	fig|1219061.36.peg.3613	Translation initiation factor 1	50 % WWTP effluent	1.47897	0.0164773	yes
CELLULAR PROCESSES	Cell Division	fig|1219061.36.peg.3613	Translation initiation factor 1	100 % WWTP effluent	1.72556	0.00580877	yes
CELLULAR PROCESSES	Cell Division	fig|1219061.36.peg.362	Thioredoxin	50 % WWTP effluent	-0.160738	0.499936	no
CELLULAR PROCESSES	Cell Division	fig|1219061.36.peg.362	Thioredoxin	100 % WWTP effluent	-0.222541	0.331716	no
CELLULAR PROCESSES	Chemotaxis	fig|1219061.36.peg.3636	Methyl-accepting chemotaxis protein	50 % WWTP effluent	-0.1012	0.745427	no
CELLULAR PROCESSES	Chemotaxis	fig|1219061.36.peg.3636	Methyl-accepting chemotaxis protein	100 % WWTP effluent	1.0233	0.000226045	yes
CELLULAR PROCESSES	Chemotaxis	fig|1219061.36.peg.3643	Methyl-accepting chemotaxis sensor/transducer protein	50 % WWTP effluent	-0.750998	1	no
CELLULAR PROCESSES	Chemotaxis	fig|1219061.36.peg.3643	Methyl-accepting chemotaxis sensor/transducer protein	100 % WWTP effluent	-0.639097	1	no
CELLULAR PROCESSES	Chemotaxis	fig|1219061.36.peg.3740	Methyl-accepting chemotaxis protein	50 % WWTP effluent	-1.41759	0.000226045	yes
CELLULAR PROCESSES	Chemotaxis	fig|1219061.36.peg.3740	Methyl-accepting chemotaxis protein	100 % WWTP effluent	-0.0408868	0.861724	no
CELLULAR PROCESSES	Chemotaxis	fig|1219061.36.peg.375	Methyl-accepting chemotaxis protein	50 % WWTP effluent	1.34414	0.000226045	yes
CELLULAR PROCESSES	Chemotaxis	fig|1219061.36.peg.375	Methyl-accepting chemotaxis protein	100 % WWTP effluent	1.4124	0.000226045	yes
CELLULAR PROCESSES	Chemotaxis	fig|1219061.36.peg.3848	Chemotaxis protein CheC -- inhibitor of MCP methylation	50 % WWTP effluent	0.396537	0.0695135	no
CELLULAR PROCESSES	Chemotaxis	fig|1219061.36.peg.3848	Chemotaxis protein CheC -- inhibitor of MCP methylation	100 % WWTP effluent	0.735006	0.000226045	yes
CELLULAR PROCESSES	Chemotaxis	fig|1219061.36.peg.3937	Methyl-accepting chemotaxis sensor/transducer protein	50 % WWTP effluent	-0.954447	0.000432787	yes
CELLULAR PROCESSES	Chemotaxis	fig|1219061.36.peg.3937	Methyl-accepting chemotaxis sensor/transducer protein	100 % WWTP effluent	-0.972338	0.000226045	yes
CELLULAR PROCESSES	Chemotaxis	fig|1219061.36.peg.3960	Methyl-accepting chemotaxis sensor/transducer protein	50 % WWTP effluent	-0.105701	0.624622	no
CELLULAR PROCESSES	Chemotaxis	fig|1219061.36.peg.3960	Methyl-accepting chemotaxis sensor/transducer protein	100 % WWTP effluent	0.357315	0.0542541	no
CELLULAR PROCESSES	Chemotaxis	fig|1219061.36.peg.397	Methyl-accepting chemotaxis protein	50 % WWTP effluent	-1.30617	0.000226045	yes
CELLULAR PROCESSES	Chemotaxis	fig|1219061.36.peg.397	Methyl-accepting chemotaxis protein	100 % WWTP effluent	-1.90656	0.000226045	yes
CELLULAR PROCESSES	Chemotaxis	fig|1219061.36.peg.4011	Methyl-accepting chemotaxis sensor/transducer protein	50 % WWTP effluent	-0.551629	0.0028803	yes
CELLULAR PROCESSES	Chemotaxis	fig|1219061.36.peg.4011	Methyl-accepting chemotaxis sensor/transducer protein	100 % WWTP effluent	-0.742444	0.000226045	yes
CELLULAR PROCESSES	Chemotaxis	fig|1219061.36.peg.4080	Methyl-accepting chemotaxis sensor/transducer protein	50 % WWTP effluent	1.07457	0.000226045	yes
CELLULAR PROCESSES	Chemotaxis	fig|1219061.36.peg.4080	Methyl-accepting chemotaxis sensor/transducer protein	100 % WWTP effluent	-0.575561	0.00136022	yes
CELLULAR PROCESSES	Chemotaxis	fig|1219061.36.peg.4106	MCP methyltransferase, CheR-type	50 % WWTP effluent	0.314354	0.0905767	no
CELLULAR PROCESSES	Chemotaxis	fig|1219061.36.peg.4106	MCP methyltransferase, CheR-type	100 % WWTP effluent	0.000689709	0.99815	no
CELLULAR PROCESSES	Chemotaxis	fig|1219061.36.peg.4112	Methyl-accepting chemotaxis protein	50 % WWTP effluent	-1.35331	0.000226045	yes
CELLULAR PROCESSES	Chemotaxis	fig|1219061.36.peg.4112	Methyl-accepting chemotaxis protein	100 % WWTP effluent	-2.21828	0.000226045	yes
CELLULAR PROCESSES	Chemotaxis	fig|1219061.36.peg.4127	Methyl-accepting chemotaxis sensor/transducer protein	50 % WWTP effluent	1.19416	0.000226045	yes
CELLULAR PROCESSES	Chemotaxis	fig|1219061.36.peg.4127	Methyl-accepting chemotaxis sensor/transducer protein	100 % WWTP effluent	0.847246	0.000226045	yes
CELLULAR PROCESSES	Chemotaxis	fig|1219061.36.peg.4227	Methyl-accepting chemotaxis sensor/transducer protein	50 % WWTP effluent	1.06446	0.000226045	yes
CELLULAR PROCESSES	Chemotaxis	fig|1219061.36.peg.4227	Methyl-accepting chemotaxis sensor/transducer protein	100 % WWTP effluent	0.496461	0.00414938	yes
CELLULAR PROCESSES	Programmed Cell Death and Toxin-antitoxin Systems	fig|1219061.36.peg.4348	MazG-related protein	50 % WWTP effluent	0.395023	0.643161	no
CELLULAR PROCESSES	Programmed Cell Death and Toxin-antitoxin Systems	fig|1219061.36.peg.4348	MazG-related protein	100 % WWTP effluent	-1.40214	0.315996	no
CELLULAR PROCESSES	Chemotaxis	fig|1219061.36.peg.4381	Chemotaxis protein CheV (EC 2.7.3.-)	50 % WWTP effluent	-0.222033	0.255395	no
CELLULAR PROCESSES	Chemotaxis	fig|1219061.36.peg.4381	Chemotaxis protein CheV (EC 2.7.3.-)	100 % WWTP effluent	0.27346	0.146119	no
CELLULAR PROCESSES	Chemotaxis	fig|1219061.36.peg.4406	Methyl-accepting chemotaxis sensor/transducer protein	50 % WWTP effluent	-0.12686	0.564356	no
CELLULAR PROCESSES	Chemotaxis	fig|1219061.36.peg.4406	Methyl-accepting chemotaxis sensor/transducer protein	100 % WWTP effluent	1.04477	0.000226045	yes
CELLULAR PROCESSES	Chemotaxis	fig|1219061.36.peg.4478	Methyl-accepting chemotaxis protein	50 % WWTP effluent	1.38155	0.000226045	yes
CELLULAR PROCESSES	Chemotaxis	fig|1219061.36.peg.4478	Methyl-accepting chemotaxis protein	100 % WWTP effluent	1.4077	0.000226045	yes
CELLULAR PROCESSES	Chemotaxis	fig|1219061.36.peg.4491	Methyl-accepting chemotaxis protein	50 % WWTP effluent	-0.354036	0.0638306	no
CELLULAR PROCESSES	Chemotaxis	fig|1219061.36.peg.4491	Methyl-accepting chemotaxis protein	100 % WWTP effluent	-0.138883	0.515389	no
CELLULAR PROCESSES	Chemotaxis	fig|1219061.36.peg.4512	Methyl-accepting chemotaxis sensor/transducer protein	50 % WWTP effluent	0.219865	0.261256	no
CELLULAR PROCESSES	Chemotaxis	fig|1219061.36.peg.4512	Methyl-accepting chemotaxis sensor/transducer protein	100 % WWTP effluent	0.179339	0.368064	no
CELLULAR PROCESSES	Chemotaxis	fig|1219061.36.peg.4513	Methyl-accepting chemotaxis sensor/transducer protein	50 % WWTP effluent	-0.136854	0.515095	no
CELLULAR PROCESSES	Chemotaxis	fig|1219061.36.peg.4513	Methyl-accepting chemotaxis sensor/transducer protein	100 % WWTP effluent	0.0824305	0.704166	no
CELLULAR PROCESSES	Chemotaxis	fig|1219061.36.peg.4519	Chemotaxis protein CheV (EC 2.7.3.-)	50 % WWTP effluent	-0.679406	0.000226045	yes
CELLULAR PROCESSES	Chemotaxis	fig|1219061.36.peg.4519	Chemotaxis protein CheV (EC 2.7.3.-)	100 % WWTP effluent	-0.90741	0.000226045	yes
CELLULAR PROCESSES	Cell Division	fig|1219061.36.peg.468	Cell division trigger factor (EC 5.2.1.8)	50 % WWTP effluent	-0.981091	0.000226045	yes
CELLULAR PROCESSES	Cell Division	fig|1219061.36.peg.468	Cell division trigger factor (EC 5.2.1.8)	100 % WWTP effluent	-1.37477	0.000226045	yes
CELLULAR PROCESSES	Chemotaxis	fig|1219061.36.peg.483	Methyl-accepting chemotaxis sensor/transducer protein	50 % WWTP effluent	-0.629685	0.000432787	yes
CELLULAR PROCESSES	Chemotaxis	fig|1219061.36.peg.483	Methyl-accepting chemotaxis sensor/transducer protein	100 % WWTP effluent	-0.133638	0.526328	no
CELLULAR PROCESSES	Chemotaxis	fig|1219061.36.peg.564	Methyl-accepting chemotaxis sensor/transducer protein	50 % WWTP effluent	-0.103502	0.74973	no
CELLULAR PROCESSES	Chemotaxis	fig|1219061.36.peg.564	Methyl-accepting chemotaxis sensor/transducer protein	100 % WWTP effluent	0.911034	0.000626951	yes
CELLULAR PROCESSES	Chemotaxis	fig|1219061.36.peg.565	Methyl-accepting chemotaxis sensor/transducer protein	50 % WWTP effluent	0.324715	0.0991098	no
CELLULAR PROCESSES	Chemotaxis	fig|1219061.36.peg.565	Methyl-accepting chemotaxis sensor/transducer protein	100 % WWTP effluent	0.101233	0.654059	no
CELLULAR PROCESSES	Cell Division	fig|1219061.36.peg.578	Cell division inhibitor Slr1223 (YfcH in EC), contains epimerase/dehydratase and DUF1731 domains	50 % WWTP effluent	0.596889	0.000626951	yes
CELLULAR PROCESSES	Cell Division	fig|1219061.36.peg.578	Cell division inhibitor Slr1223 (YfcH in EC), contains epimerase/dehydratase and DUF1731 domains	100 % WWTP effluent	0.665653	0.000226045	yes
CELLULAR PROCESSES	Flagellum	fig|1219061.36.peg.592	Flagellin protein FlaA	50 % WWTP effluent	-0.54925	0.00187389	yes
CELLULAR PROCESSES	Flagellum	fig|1219061.36.peg.592	Flagellin protein FlaA	100 % WWTP effluent	-0.638536	0.000432787	yes
CELLULAR PROCESSES	Flagellum	fig|1219061.36.peg.593	Flagellin protein FlaD	50 % WWTP effluent	-0.465471	0.01931	yes
CELLULAR PROCESSES	Flagellum	fig|1219061.36.peg.593	Flagellin protein FlaD	100 % WWTP effluent	-0.542984	0.00594692	yes
CELLULAR PROCESSES	Flagellum	fig|1219061.36.peg.595	Flagellin protein FlaC	50 % WWTP effluent	-0.587579	0.000626951	yes
CELLULAR PROCESSES	Flagellum	fig|1219061.36.peg.595	Flagellin protein FlaC	100 % WWTP effluent	-0.523339	0.00459664	yes
CELLULAR PROCESSES	Flagellum	fig|1219061.36.peg.596	Flagellar hook-associated protein FlgL	50 % WWTP effluent	-0.869984	0.000226045	yes
CELLULAR PROCESSES	Flagellum	fig|1219061.36.peg.596	Flagellar hook-associated protein FlgL	100 % WWTP effluent	-0.729615	0.000226045	yes
CELLULAR PROCESSES	Flagellum	fig|1219061.36.peg.597	Flagellar hook-associated protein FlgK	50 % WWTP effluent	-0.307453	0.0988499	no
CELLULAR PROCESSES	Flagellum	fig|1219061.36.peg.597	Flagellar hook-associated protein FlgK	100 % WWTP effluent	0.000502016	0.99815	no
CELLULAR PROCESSES	Flagellum	fig|1219061.36.peg.598	Flagellar protein FlgJ [peptidoglycan hydrolase]	50 % WWTP effluent	-0.344915	0.0603286	no
CELLULAR PROCESSES	Flagellum	fig|1219061.36.peg.598	Flagellar protein FlgJ [peptidoglycan hydrolase]	100 % WWTP effluent	-0.635075	0.000226045	yes
CELLULAR PROCESSES	Flagellum	fig|1219061.36.peg.599	Flagellar P-ring protein FlgI	50 % WWTP effluent	-0.330769	0.0712863	no
CELLULAR PROCESSES	Flagellum	fig|1219061.36.peg.599	Flagellar P-ring protein FlgI	100 % WWTP effluent	-0.133158	0.52006	no
CELLULAR PROCESSES	Flagellum	fig|1219061.36.peg.600	Flagellar L-ring protein FlgH	50 % WWTP effluent	-0.672604	0.000226045	yes
CELLULAR PROCESSES	Flagellum	fig|1219061.36.peg.600	Flagellar L-ring protein FlgH	100 % WWTP effluent	-0.533501	0.00204708	yes
CELLULAR PROCESSES	Flagellum	fig|1219061.36.peg.601	Flagellar basal-body rod protein FlgG	50 % WWTP effluent	-0.316594	0.0954456	no
CELLULAR PROCESSES	Flagellum	fig|1219061.36.peg.601	Flagellar basal-body rod protein FlgG	100 % WWTP effluent	-0.0741871	0.730509	no
CELLULAR PROCESSES	Flagellum	fig|1219061.36.peg.602	Flagellar basal-body rod protein FlgF	50 % WWTP effluent	-0.27214	0.161729	no
CELLULAR PROCESSES	Flagellum	fig|1219061.36.peg.602	Flagellar basal-body rod protein FlgF	100 % WWTP effluent	0.455267	0.0137933	yes
CELLULAR PROCESSES	Flagellum	fig|1219061.36.peg.603	Flagellar hook protein FlgE	50 % WWTP effluent	-0.679437	0.000226045	yes
CELLULAR PROCESSES	Flagellum	fig|1219061.36.peg.603	Flagellar hook protein FlgE	100 % WWTP effluent	-1.01271	0.000226045	yes
CELLULAR PROCESSES	Flagellum	fig|1219061.36.peg.604	Flagellar basal-body rod modification protein FlgD	50 % WWTP effluent	-0.833795	0.000226045	yes
CELLULAR PROCESSES	Flagellum	fig|1219061.36.peg.604	Flagellar basal-body rod modification protein FlgD	100 % WWTP effluent	-0.870207	0.000226045	yes
CELLULAR PROCESSES	Flagellum	fig|1219061.36.peg.605	Flagellar basal-body rod protein FlgC	50 % WWTP effluent	-0.785753	0.000226045	yes
CELLULAR PROCESSES	Flagellum	fig|1219061.36.peg.605	Flagellar basal-body rod protein FlgC	100 % WWTP effluent	-0.559573	0.00136022	yes
CELLULAR PROCESSES	Flagellum	fig|1219061.36.peg.606	Flagellar basal-body rod protein FlgB	50 % WWTP effluent	-0.705381	0.000226045	yes
CELLULAR PROCESSES	Flagellum	fig|1219061.36.peg.606	Flagellar basal-body rod protein FlgB	100 % WWTP effluent	-0.202229	0.31481	no
CELLULAR PROCESSES	Chemotaxis	fig|1219061.36.peg.607	Chemotaxis protein methyltransferase CheR (EC 2.1.1.80)	50 % WWTP effluent	0.0281867	0.902352	no
CELLULAR PROCESSES	Chemotaxis	fig|1219061.36.peg.607	Chemotaxis protein methyltransferase CheR (EC 2.1.1.80)	100 % WWTP effluent	0.0918295	0.672004	no
CELLULAR PROCESSES	Chemotaxis	fig|1219061.36.peg.608	Chemotaxis protein CheV (EC 2.7.3.-)	50 % WWTP effluent	0.0640071	0.774519	no
CELLULAR PROCESSES	Chemotaxis	fig|1219061.36.peg.608	Chemotaxis protein CheV (EC 2.7.3.-)	100 % WWTP effluent	0.392355	0.0352348	yes
CELLULAR PROCESSES	Flagellum	fig|1219061.36.peg.609	Flagellar basal-body P-ring formation protein FlgA	50 % WWTP effluent	0.333295	0.0960765	no
CELLULAR PROCESSES	Flagellum	fig|1219061.36.peg.609	Flagellar basal-body P-ring formation protein FlgA	100 % WWTP effluent	0.798589	0.000226045	yes
CELLULAR PROCESSES	Flagellum	fig|1219061.36.peg.610	Negative regulator of flagellin synthesis FlgM (anti-sigma28)	50 % WWTP effluent	-0.0796605	0.711869	no
CELLULAR PROCESSES	Flagellum	fig|1219061.36.peg.610	Negative regulator of flagellin synthesis FlgM (anti-sigma28)	100 % WWTP effluent	0.567303	0.000626951	yes
CELLULAR PROCESSES	Flagellum	fig|1219061.36.peg.611	Flagellar biosynthesis protein FlgN	50 % WWTP effluent	-0.0519429	0.822542	no
CELLULAR PROCESSES	Flagellum	fig|1219061.36.peg.611	Flagellar biosynthesis protein FlgN	100 % WWTP effluent	0.638085	0.000432787	yes
CELLULAR PROCESSES	Flagellum	fig|1219061.36.peg.613	Flagellar protein FlgP	50 % WWTP effluent	-0.765389	0.000226045	yes
CELLULAR PROCESSES	Flagellum	fig|1219061.36.peg.613	Flagellar protein FlgP	100 % WWTP effluent	-0.770403	0.000226045	yes
CELLULAR PROCESSES	Flagellum	fig|1219061.36.peg.614	Flagellar protein FlgO	50 % WWTP effluent	-0.453266	0.0136664	yes
CELLULAR PROCESSES	Flagellum	fig|1219061.36.peg.614	Flagellar protein FlgO	100 % WWTP effluent	-0.126346	0.542575	no
CELLULAR PROCESSES	Flagellum	fig|1219061.36.peg.615	Flagellar protein FlgT	50 % WWTP effluent	-0.207185	0.299951	no
CELLULAR PROCESSES	Flagellum	fig|1219061.36.peg.615	Flagellar protein FlgT	100 % WWTP effluent	-0.165064	0.420275	no
CELLULAR PROCESSES	Flagellum	fig|1219061.36.peg.692	Flagellar motor rotation protein MotB	50 % WWTP effluent	-0.231823	0.23874	no
CELLULAR PROCESSES	Flagellum	fig|1219061.36.peg.692	Flagellar motor rotation protein MotB	100 % WWTP effluent	-0.431861	0.0190944	yes
CELLULAR PROCESSES	Flagellum	fig|1219061.36.peg.693	Flagellar motor rotation protein MotA	50 % WWTP effluent	0.0954899	0.661411	no
CELLULAR PROCESSES	Flagellum	fig|1219061.36.peg.693	Flagellar motor rotation protein MotA	100 % WWTP effluent	0.513281	0.00475263	yes
CELLULAR PROCESSES	Cell Division	fig|1219061.36.peg.774	Cytoskeleton protein RodZ	50 % WWTP effluent	-0.0167891	0.945074	no
CELLULAR PROCESSES	Cell Division	fig|1219061.36.peg.774	Cytoskeleton protein RodZ	100 % WWTP effluent	0.239294	0.226988	no
CELLULAR PROCESSES	Cell Division	fig|1219061.36.peg.813	Uncharacterized ferredoxin-like protein YfhL	50 % WWTP effluent	-0.929541	0.0211148	yes
CELLULAR PROCESSES	Cell Division	fig|1219061.36.peg.813	Uncharacterized ferredoxin-like protein YfhL	100 % WWTP effluent	-0.759372	0.0376798	yes
CELLULAR PROCESSES	Cell Division	fig|1219061.36.peg.817	FIG00003370: Multicopper polyphenol oxidase	50 % WWTP effluent	0.0799769	0.722114	no
CELLULAR PROCESSES	Cell Division	fig|1219061.36.peg.817	FIG00003370: Multicopper polyphenol oxidase	100 % WWTP effluent	0.116766	0.595159	no
CELLULAR PROCESSES	Stationary phase, Dormancy, Persistence	fig|1219061.36.peg.821	Ribosome-associated inhibitor A	50 % WWTP effluent	1.40144	0.000226045	yes
CELLULAR PROCESSES	Stationary phase, Dormancy, Persistence	fig|1219061.36.peg.821	Ribosome-associated inhibitor A	100 % WWTP effluent	0.29833	0.130421	no
CELLULAR PROCESSES	Cell Division	fig|1219061.36.peg.844	Peptidoglycan lipid II flippase MurJ	50 % WWTP effluent	-0.225752	0.265412	no
CELLULAR PROCESSES	Cell Division	fig|1219061.36.peg.844	Peptidoglycan lipid II flippase MurJ	100 % WWTP effluent	-0.228952	0.258671	no
CELLULAR PROCESSES	Cell Cycle	fig|1219061.36.peg.924	Carbamoyl-phosphate synthase large chain (EC 6.3.5.5)	50 % WWTP effluent	-0.711138	0.000226045	yes
CELLULAR PROCESSES	Cell Cycle	fig|1219061.36.peg.924	Carbamoyl-phosphate synthase large chain (EC 6.3.5.5)	100 % WWTP effluent	-0.601229	0.000815517	yes
CELLULAR PROCESSES	Cell Cycle	fig|1219061.36.peg.925	Carbamoyl-phosphate synthase small chain (EC 6.3.5.5)	50 % WWTP effluent	-0.661991	0.000226045	yes
CELLULAR PROCESSES	Cell Cycle	fig|1219061.36.peg.925	Carbamoyl-phosphate synthase small chain (EC 6.3.5.5)	100 % WWTP effluent	-0.981298	0.000226045	yes
CELLULAR PROCESSES	Cell Division	fig|1219061.36.peg.927	4-hydroxy-tetrahydrodipicolinate reductase (EC 1.17.1.8)	50 % WWTP effluent	0.111347	0.615648	no
CELLULAR PROCESSES	Cell Division	fig|1219061.36.peg.927	4-hydroxy-tetrahydrodipicolinate reductase (EC 1.17.1.8)	100 % WWTP effluent	-0.0662472	0.775586	no
CELLULAR PROCESSES	Cell Division	fig|1219061.36.peg.933	Cell division protein FtsZ	50 % WWTP effluent	-0.19424	0.341047	no
CELLULAR PROCESSES	Cell Division	fig|1219061.36.peg.933	Cell division protein FtsZ	100 % WWTP effluent	-0.0150964	0.950022	no
CELLULAR PROCESSES	Cell Division	fig|1219061.36.peg.934	Cell division protein FtsA	50 % WWTP effluent	-0.0828932	0.703557	no
CELLULAR PROCESSES	Cell Division	fig|1219061.36.peg.934	Cell division protein FtsA	100 % WWTP effluent	0.1161	0.583812	no
CELLULAR PROCESSES	Cell Division	fig|1219061.36.peg.935	Cell division protein FtsQ	50 % WWTP effluent	-0.0807914	0.702667	no
CELLULAR PROCESSES	Cell Division	fig|1219061.36.peg.935	Cell division protein FtsQ	100 % WWTP effluent	0.0499178	0.818201	no
CELLULAR PROCESSES	Cell Division	fig|1219061.36.peg.936	UDP-N-acetylmuramate--L-alanine ligase (EC 6.3.2.8)	50 % WWTP effluent	-0.166933	0.4076	no
CELLULAR PROCESSES	Cell Division	fig|1219061.36.peg.936	UDP-N-acetylmuramate--L-alanine ligase (EC 6.3.2.8)	100 % WWTP effluent	-0.590916	0.000998944	yes
CELLULAR PROCESSES	Cell Division	fig|1219061.36.peg.937	UDP-N-acetylglucosamine--N-acetylmuramyl-(pentapeptide) pyrophosphoryl-undecaprenol N-acetylglucosamine transferase (EC 2.4.1.227)	50 % WWTP effluent	-0.229069	0.24345	no
CELLULAR PROCESSES	Cell Division	fig|1219061.36.peg.937	UDP-N-acetylglucosamine--N-acetylmuramyl-(pentapeptide) pyrophosphoryl-undecaprenol N-acetylglucosamine transferase (EC 2.4.1.227)	100 % WWTP effluent	-0.3931	0.0373421	yes
CELLULAR PROCESSES	Cell Division	fig|1219061.36.peg.938	Peptidoglycan glycosyltransferase FtsW (EC 2.4.1.129)	50 % WWTP effluent	-0.0416796	0.859018	no
CELLULAR PROCESSES	Cell Division	fig|1219061.36.peg.938	Peptidoglycan glycosyltransferase FtsW (EC 2.4.1.129)	100 % WWTP effluent	0.0385501	0.868687	no
CELLULAR PROCESSES	Cell Division	fig|1219061.36.peg.939	UDP-N-acetylmuramoyl-L-alanine--D-glutamate ligase (EC 6.3.2.9)	50 % WWTP effluent	-0.0889124	0.692197	no
CELLULAR PROCESSES	Cell Division	fig|1219061.36.peg.939	UDP-N-acetylmuramoyl-L-alanine--D-glutamate ligase (EC 6.3.2.9)	100 % WWTP effluent	-0.37908	0.0454714	yes
CELLULAR PROCESSES	Cell Division	fig|1219061.36.peg.940	Phospho-N-acetylmuramoyl-pentapeptide-transferase (EC 2.7.8.13)	50 % WWTP effluent	0.0323661	0.890474	no
CELLULAR PROCESSES	Cell Division	fig|1219061.36.peg.940	Phospho-N-acetylmuramoyl-pentapeptide-transferase (EC 2.7.8.13)	100 % WWTP effluent	-0.239264	0.228604	no
CELLULAR PROCESSES	Cell Division	fig|1219061.36.peg.941	UDP-N-acetylmuramoyl-tripeptide--D-alanyl-D-alanine ligase (EC 6.3.2.10)	50 % WWTP effluent	0.0323661	0.890474	no
CELLULAR PROCESSES	Cell Division	fig|1219061.36.peg.941	UDP-N-acetylmuramoyl-tripeptide--D-alanyl-D-alanine ligase (EC 6.3.2.10)	100 % WWTP effluent	-0.239264	0.228604	no
CELLULAR PROCESSES	Cell Division	fig|1219061.36.peg.942	UDP-N-acetylmuramoyl-dipeptide--2,6-diaminopimelate ligase (EC 6.3.2.13)	50 % WWTP effluent	0.0323661	0.890474	no
CELLULAR PROCESSES	Cell Division	fig|1219061.36.peg.942	UDP-N-acetylmuramoyl-dipeptide--2,6-diaminopimelate ligase (EC 6.3.2.13)	100 % WWTP effluent	-0.239264	0.228604	no
CELLULAR PROCESSES	Cell Division	fig|1219061.36.peg.943	Cell division protein FtsI [Peptidoglycan synthetase] (EC 2.4.1.129)	50 % WWTP effluent	-0.484511	0.159402	no
CELLULAR PROCESSES	Cell Division	fig|1219061.36.peg.943	Cell division protein FtsI [Peptidoglycan synthetase] (EC 2.4.1.129)	100 % WWTP effluent	-0.662423	0.087116	no
CELLULAR PROCESSES	Cell Division	fig|1219061.36.peg.944	Cell division protein FtsL	50 % WWTP effluent	-0.484511	0.159402	no
CELLULAR PROCESSES	Cell Division	fig|1219061.36.peg.944	Cell division protein FtsL	100 % WWTP effluent	-0.662423	0.087116	no
CELLULAR PROCESSES	Cell Division	fig|1219061.36.peg.945	16S rRNA (cytosine(1402)-N(4))-methyltransferase (EC 2.1.1.199)	50 % WWTP effluent	-0.330899	0.112048	no
CELLULAR PROCESSES	Cell Division	fig|1219061.36.peg.945	16S rRNA (cytosine(1402)-N(4))-methyltransferase (EC 2.1.1.199)	100 % WWTP effluent	-0.227637	0.295309	no
CELLULAR PROCESSES	Cell Division	fig|1219061.36.peg.958	Cell division protein ZapE	50 % WWTP effluent	1.72261	0.000226045	yes
CELLULAR PROCESSES	Cell Division	fig|1219061.36.peg.958	Cell division protein ZapE	100 % WWTP effluent	2.02608	0.000226045	yes
CELLULAR PROCESSES	Cell Division	fig|1219061.36.peg.96	Thioredoxin reductase (EC 1.8.1.9)	50 % WWTP effluent	0.168594	0.408793	no
CELLULAR PROCESSES	Cell Division	fig|1219061.36.peg.96	Thioredoxin reductase (EC 1.8.1.9)	100 % WWTP effluent	0.485592	0.00681509	yes
CELLULAR PROCESSES	Cell Division	fig|1219061.36.peg.980	CCA tRNA nucleotidyltransferase (EC 2.7.7.72)	50 % WWTP effluent	-0.151042	0.488011	no
CELLULAR PROCESSES	Cell Division	fig|1219061.36.peg.980	CCA tRNA nucleotidyltransferase (EC 2.7.7.72)	100 % WWTP effluent	0.084472	0.710745	no
CELLULAR PROCESSES	Cell Cycle	fig|1219061.36.peg.986	N(6)-L-threonylcarbamoyladenine synthase (EC 2.3.1.234)	50 % WWTP effluent	-0.687852	0.000226045	yes
CELLULAR PROCESSES	Cell Cycle	fig|1219061.36.peg.986	N(6)-L-threonylcarbamoyladenine synthase (EC 2.3.1.234)	100 % WWTP effluent	-0.676064	0.000226045	yes
CELLULAR PROCESSES	Cell Cycle	fig|1219061.36.peg.987	SSU ribosomal protein S21p	50 % WWTP effluent	-1.36315	0.000226045	yes
CELLULAR PROCESSES	Cell Cycle	fig|1219061.36.peg.987	SSU ribosomal protein S21p	100 % WWTP effluent	-1.42596	0.000226045	yes
CELLULAR PROCESSES	Cell Cycle	fig|1219061.36.peg.988	Transamidase GatB domain protein	50 % WWTP effluent	-1.43037	0.000226045	yes
CELLULAR PROCESSES	Cell Cycle	fig|1219061.36.peg.988	Transamidase GatB domain protein	100 % WWTP effluent	-1.5891	0.000226045	yes
CELLULAR PROCESSES	Cell Cycle	fig|1219061.36.peg.989	DNA primase DnaG	50 % WWTP effluent	-0.807351	0.000226045	yes
CELLULAR PROCESSES	Cell Cycle	fig|1219061.36.peg.989	DNA primase DnaG	100 % WWTP effluent	-0.936508	0.000226045	yes
CELLULAR PROCESSES	Cell Cycle	fig|1219061.36.peg.990	RNA polymerase sigma factor RpoD	50 % WWTP effluent	-0.871148	0.000226045	yes
CELLULAR PROCESSES	Cell Cycle	fig|1219061.36.peg.990	RNA polymerase sigma factor RpoD	100 % WWTP effluent	-1.03537	0.000226045	yes
CELLULAR PROCESSES	Programmed Cell Death and Toxin-antitoxin Systems	fig|1219061.36.peg.991	HipB protein @ Antitoxin HigA	50 % WWTP effluent	0.916716	0.00594692	yes
CELLULAR PROCESSES	Stationary phase, Dormancy, Persistence	fig|1219061.36.peg.991	HipB protein @ Antitoxin HigA	50 % WWTP effluent	0.916716	0.00594692	yes
CELLULAR PROCESSES	Programmed Cell Death and Toxin-antitoxin Systems	fig|1219061.36.peg.991	HipB protein @ Antitoxin HigA	100 % WWTP effluent	1.17356	0.000432787	yes
CELLULAR PROCESSES	Stationary phase, Dormancy, Persistence	fig|1219061.36.peg.991	HipB protein @ Antitoxin HigA	100 % WWTP effluent	1.17356	0.000432787	yes
CELLULAR PROCESSES	Programmed Cell Death and Toxin-antitoxin Systems	fig|1219061.36.peg.992	Toxin HigB / Protein kinase domain of HipA	50 % WWTP effluent	0.916716	0.00594692	yes
CELLULAR PROCESSES	Stationary phase, Dormancy, Persistence	fig|1219061.36.peg.992	Toxin HigB / Protein kinase domain of HipA	50 % WWTP effluent	0.916716	0.00594692	yes
CELLULAR PROCESSES	Programmed Cell Death and Toxin-antitoxin Systems	fig|1219061.36.peg.992	Toxin HigB / Protein kinase domain of HipA	100 % WWTP effluent	1.17356	0.000432787	yes
CELLULAR PROCESSES	Stationary phase, Dormancy, Persistence	fig|1219061.36.peg.992	Toxin HigB / Protein kinase domain of HipA	100 % WWTP effluent	1.17356	0.000432787	yes
DNA PROCESSING	DNA repair	fig|1219061.36.peg.1262	DNA polymerase I (EC 2.7.7.7)	50 % WWTP effluent	-0.445032	0.0112486	yes
DNA PROCESSING	DNA repair	fig|1219061.36.peg.1262	DNA polymerase I (EC 2.7.7.7)	100 % WWTP effluent	-0.646319	0.000226045	yes
DNA PROCESSING	DNA repair	fig|1219061.36.peg.1272	DNA recombination protein RmuC	50 % WWTP effluent	-0.328674	0.101502	no
DNA PROCESSING	DNA repair	fig|1219061.36.peg.1272	DNA recombination protein RmuC	100 % WWTP effluent	-0.284604	0.169797	no
DNA PROCESSING	DNA repair	fig|1219061.36.peg.1288	ATP-dependent DNA helicase RecQ	50 % WWTP effluent	-1.16646	0.000226045	yes
DNA PROCESSING	DNA repair	fig|1219061.36.peg.1288	ATP-dependent DNA helicase RecQ	100 % WWTP effluent	-0.753633	0.0237068	yes
DNA PROCESSING	DNA repair	fig|1219061.36.peg.1293	ATP-dependent DNA helicase UvrD/PcrA (EC 3.6.4.12)	50 % WWTP effluent	-0.255744	0.185833	no
DNA PROCESSING	DNA repair	fig|1219061.36.peg.1293	ATP-dependent DNA helicase UvrD/PcrA (EC 3.6.4.12)	100 % WWTP effluent	-0.465963	0.00710711	yes
DNA PROCESSING	DNA replication	fig|1219061.36.peg.1340	DNA gyrase subunit B (EC 5.99.1.3)	50 % WWTP effluent	-0.505403	0.00383867	yes
DNA PROCESSING	DNA replication	fig|1219061.36.peg.1340	DNA gyrase subunit B (EC 5.99.1.3)	100 % WWTP effluent	-0.999654	0.000226045	yes
DNA PROCESSING	DNA repair	fig|1219061.36.peg.1341	DNA recombination and repair protein RecF	50 % WWTP effluent	-0.143775	0.489124	no
DNA PROCESSING	DNA repair	fig|1219061.36.peg.1341	DNA recombination and repair protein RecF	100 % WWTP effluent	-0.288162	0.13338	no
DNA PROCESSING	DNA repair	fig|1219061.36.peg.1342	DNA polymerase III beta subunit (EC 2.7.7.7)	50 % WWTP effluent	-0.486552	0.0072398	yes
DNA PROCESSING	DNA repair	fig|1219061.36.peg.1342	DNA polymerase III beta subunit (EC 2.7.7.7)	100 % WWTP effluent	-0.45338	0.0100147	yes
DNA PROCESSING	DNA repair	fig|1219061.36.peg.1411	ATP-dependent DNA helicase Rep	50 % WWTP effluent	-1.18776	0.000226045	yes
DNA PROCESSING	DNA repair	fig|1219061.36.peg.1411	ATP-dependent DNA helicase Rep	100 % WWTP effluent	-1.26768	0.000226045	yes
DNA PROCESSING	DNA uptake, competence	fig|1219061.36.peg.1433	23S rRNA (adenine(2030)-N(6))-methyltransferase (EC 2.1.1.266)	50 % WWTP effluent	-0.107807	0.612684	no
DNA PROCESSING	DNA uptake, competence	fig|1219061.36.peg.1433	23S rRNA (adenine(2030)-N(6))-methyltransferase (EC 2.1.1.266)	100 % WWTP effluent	-0.0774072	0.717684	no
DNA PROCESSING	DNA repair	fig|1219061.36.peg.1488	SOS-response repressor and protease LexA (EC 3.4.21.88)	50 % WWTP effluent	0.271603	0.159511	no
DNA PROCESSING	DNA repair	fig|1219061.36.peg.1488	SOS-response repressor and protease LexA (EC 3.4.21.88)	100 % WWTP effluent	0.20961	0.295347	no
DNA PROCESSING	DNA repair	fig|1219061.36.peg.1595	DNA mismatch repair protein MutL	50 % WWTP effluent	0.283875	0.136825	no
DNA PROCESSING	DNA repair	fig|1219061.36.peg.1595	DNA mismatch repair protein MutL	100 % WWTP effluent	-0.20177	0.317656	no
DNA PROCESSING	DNA repair	fig|1219061.36.peg.1609	Phosphoglycolate phosphatase (EC 3.1.3.18)	50 % WWTP effluent	0.0705059	0.741188	no
DNA PROCESSING	DNA repair	fig|1219061.36.peg.1609	Phosphoglycolate phosphatase (EC 3.1.3.18)	100 % WWTP effluent	0.0275703	0.902859	no
DNA PROCESSING	DNA repair	fig|1219061.36.peg.1683	Methyl-directed repair DNA adenine methylase (EC 2.1.1.72)	50 % WWTP effluent	-0.0790877	0.735701	no
DNA PROCESSING	DNA repair	fig|1219061.36.peg.1683	Methyl-directed repair DNA adenine methylase (EC 2.1.1.72)	100 % WWTP effluent	0.0566105	0.811982	no
DNA PROCESSING	DNA repair	fig|1219061.36.peg.1713	Excinuclease ABC subunit A	50 % WWTP effluent	-0.064607	0.770026	no
DNA PROCESSING	DNA repair	fig|1219061.36.peg.1713	Excinuclease ABC subunit A	100 % WWTP effluent	-0.0880252	0.680008	no
DNA PROCESSING	DNA repair	fig|1219061.36.peg.1716	Single-stranded DNA-binding protein	50 % WWTP effluent	-0.191938	0.334583	no
DNA PROCESSING	DNA repair	fig|1219061.36.peg.1716	Single-stranded DNA-binding protein	100 % WWTP effluent	-0.0890862	0.682123	no
DNA PROCESSING	DNA repair	fig|1219061.36.peg.1781	A/G-specific adenine glycosylase (EC 3.2.2.-)	50 % WWTP effluent	-0.0956153	0.702563	no
DNA PROCESSING	DNA repair	fig|1219061.36.peg.1781	A/G-specific adenine glycosylase (EC 3.2.2.-)	100 % WWTP effluent	-0.447942	0.0481651	yes
DNA PROCESSING	DNA uptake, competence	fig|1219061.36.peg.1829	Translation elongation factor LepA	50 % WWTP effluent	-1.03214	0.000226045	yes
DNA PROCESSING	DNA uptake, competence	fig|1219061.36.peg.1829	Translation elongation factor LepA	100 % WWTP effluent	-1.29788	0.000226045	yes
DNA PROCESSING	DNA repair	fig|1219061.36.peg.1833	DNA recombination and repair protein RecO	50 % WWTP effluent	0.354535	0.0606152	no
DNA PROCESSING	DNA repair	fig|1219061.36.peg.1833	DNA recombination and repair protein RecO	100 % WWTP effluent	0.308872	0.107384	no
DNA PROCESSING	DNA repair	fig|1219061.36.peg.1855	DNA mismatch repair protein MutS	50 % WWTP effluent	-0.623053	0.000432787	yes
DNA PROCESSING	DNA repair	fig|1219061.36.peg.1855	DNA mismatch repair protein MutS	100 % WWTP effluent	-0.563208	0.00136022	yes
DNA PROCESSING	DNA repair	fig|1219061.36.peg.1856	Nicotinamide-nucleotide amidase (EC 3.5.1.42)	50 % WWTP effluent	-0.293811	0.351465	no
DNA PROCESSING	DNA repair	fig|1219061.36.peg.1856	Nicotinamide-nucleotide amidase (EC 3.5.1.42)	100 % WWTP effluent	-0.189837	0.553766	no
DNA PROCESSING	DNA repair	fig|1219061.36.peg.1857	RecA protein	50 % WWTP effluent	0.152268	0.460779	no
DNA PROCESSING	DNA repair	fig|1219061.36.peg.1857	RecA protein	100 % WWTP effluent	0.210077	0.29527	no
DNA PROCESSING	DNA repair	fig|1219061.36.peg.1858	Regulatory protein RecX	50 % WWTP effluent	-0.63691	0.106985	no
DNA PROCESSING	DNA repair	fig|1219061.36.peg.1858	Regulatory protein RecX	100 % WWTP effluent	-0.236177	0.544125	no
DNA PROCESSING	DNA repair	fig|1219061.36.peg.1984	DNA repair protein RadA	50 % WWTP effluent	0.00758822	0.974002	no
DNA PROCESSING	DNA repair	fig|1219061.36.peg.1984	DNA repair protein RadA	100 % WWTP effluent	-0.15394	0.463477	no
DNA PROCESSING	DNA repair	fig|1219061.36.peg.2040	Exodeoxyribonuclease V gamma chain (EC 3.1.11.5)	50 % WWTP effluent	0.0438943	0.84431	no
DNA PROCESSING	DNA repair	fig|1219061.36.peg.2040	Exodeoxyribonuclease V gamma chain (EC 3.1.11.5)	100 % WWTP effluent	-0.359464	0.0490949	yes
DNA PROCESSING	DNA repair	fig|1219061.36.peg.2041	Exodeoxyribonuclease V beta chain (EC 3.1.11.5)	50 % WWTP effluent	0.0383814	0.869231	no
DNA PROCESSING	DNA repair	fig|1219061.36.peg.2041	Exodeoxyribonuclease V beta chain (EC 3.1.11.5)	100 % WWTP effluent	-0.0682756	0.765546	no
DNA PROCESSING	DNA repair	fig|1219061.36.peg.2042	Exodeoxyribonuclease V alpha chain (EC 3.1.11.5)	50 % WWTP effluent	0.0383814	0.869231	no
DNA PROCESSING	DNA repair	fig|1219061.36.peg.2042	Exodeoxyribonuclease V alpha chain (EC 3.1.11.5)	100 % WWTP effluent	-0.0682756	0.765546	no
DNA PROCESSING	DNA repair	fig|1219061.36.peg.2073	DNA polymerase IV (EC 2.7.7.7)	50 % WWTP effluent	0.479854	0.023939	yes
DNA PROCESSING	DNA repair	fig|1219061.36.peg.2073	DNA polymerase IV (EC 2.7.7.7)	100 % WWTP effluent	0.780362	0.000226045	yes
DNA PROCESSING	DNA repair	fig|1219061.36.peg.2112	DNA polymerase III alpha subunit (EC 2.7.7.7)	50 % WWTP effluent	-0.351071	0.0629518	no
DNA PROCESSING	DNA repair	fig|1219061.36.peg.2112	DNA polymerase III alpha subunit (EC 2.7.7.7)	100 % WWTP effluent	-0.573109	0.00153147	yes
DNA PROCESSING	DNA repair	fig|1219061.36.peg.2123	DNA polymerase III epsilon subunit (EC 2.7.7.7)	50 % WWTP effluent	0.35616	0.0671367	no
DNA PROCESSING	DNA repair	fig|1219061.36.peg.2123	DNA polymerase III epsilon subunit (EC 2.7.7.7)	100 % WWTP effluent	0.438494	0.0208625	yes
DNA PROCESSING	DNA repair	fig|1219061.36.peg.2210	Protease III precursor (EC 3.4.24.55)	50 % WWTP effluent	0.227425	0.263841	no
DNA PROCESSING	DNA repair	fig|1219061.36.peg.2210	Protease III precursor (EC 3.4.24.55)	100 % WWTP effluent	0.367592	0.0627087	no
DNA PROCESSING	DNA recombination	fig|1219061.36.peg.223	Replication-associated recombination protein RarA	50 % WWTP effluent	-0.429247	0.02255	yes
DNA PROCESSING	DNA recombination	fig|1219061.36.peg.223	Replication-associated recombination protein RarA	100 % WWTP effluent	-0.647887	0.000226045	yes
DNA PROCESSING	DNA uptake, competence	fig|1219061.36.peg.2235	DNA polymerase III subunits gamma and tau (EC 2.7.7.7)	50 % WWTP effluent	-0.401268	0.0282804	yes
DNA PROCESSING	DNA uptake, competence	fig|1219061.36.peg.2235	DNA polymerase III subunits gamma and tau (EC 2.7.7.7)	100 % WWTP effluent	-0.660043	0.000226045	yes
DNA PROCESSING	DNA repair	fig|1219061.36.peg.2236	Nucleoid-associated protein YaaK	50 % WWTP effluent	-0.23991	0.264655	no
DNA PROCESSING	DNA uptake, competence	fig|1219061.36.peg.2236	Nucleoid-associated protein YaaK	50 % WWTP effluent	-0.23991	0.264655	no
DNA PROCESSING	DNA repair	fig|1219061.36.peg.2236	Nucleoid-associated protein YaaK	100 % WWTP effluent	-0.472113	0.0162296	yes
DNA PROCESSING	DNA uptake, competence	fig|1219061.36.peg.2236	Nucleoid-associated protein YaaK	100 % WWTP effluent	-0.472113	0.0162296	yes
DNA PROCESSING	DNA repair	fig|1219061.36.peg.2237	Recombination protein RecR	50 % WWTP effluent	-0.160876	0.474967	no
DNA PROCESSING	DNA uptake, competence	fig|1219061.36.peg.2237	Recombination protein RecR	50 % WWTP effluent	-0.160876	0.474967	no
DNA PROCESSING	DNA repair	fig|1219061.36.peg.2237	Recombination protein RecR	100 % WWTP effluent	-0.40466	0.0491944	yes
DNA PROCESSING	DNA uptake, competence	fig|1219061.36.peg.2237	Recombination protein RecR	100 % WWTP effluent	-0.40466	0.0491944	yes
DNA PROCESSING	DNA recombination	fig|1219061.36.peg.225	DNA translocase FtsK	50 % WWTP effluent	-0.269505	0.152399	no
DNA PROCESSING	DNA recombination	fig|1219061.36.peg.225	DNA translocase FtsK	100 % WWTP effluent	-0.364951	0.0454714	yes
DNA PROCESSING	DNA uptake, competence	fig|1219061.36.peg.2299	DNA internalization-related competence protein ComEC/Rec2	50 % WWTP effluent	-0.0493853	0.883182	no
DNA PROCESSING	DNA uptake, competence	fig|1219061.36.peg.2299	DNA internalization-related competence protein ComEC/Rec2	100 % WWTP effluent	0.517404	0.0438505	yes
DNA PROCESSING	DNA repair	fig|1219061.36.peg.2321	Exodeoxyribonuclease III (EC 3.1.11.2)	50 % WWTP effluent	0.0384737	0.873358	no
DNA PROCESSING	DNA repair	fig|1219061.36.peg.2321	Exodeoxyribonuclease III (EC 3.1.11.2)	100 % WWTP effluent	-0.357343	0.0727091	no
DNA PROCESSING	DNA repair	fig|1219061.36.peg.2326	ATP-dependent helicase DinG/Rad3	50 % WWTP effluent	-0.688509	0.000432787	yes
DNA PROCESSING	DNA repair	fig|1219061.36.peg.2326	ATP-dependent helicase DinG/Rad3	100 % WWTP effluent	-0.823969	0.000226045	yes
DNA PROCESSING	DNA recombination	fig|1219061.36.peg.2364	Crossover junction endodeoxyribonuclease RuvC (EC 3.1.22.4)	50 % WWTP effluent	-0.974775	0.01245	yes
DNA PROCESSING	DNA recombination	fig|1219061.36.peg.2364	Crossover junction endodeoxyribonuclease RuvC (EC 3.1.22.4)	100 % WWTP effluent	-1.16447	0.00794513	yes
DNA PROCESSING	DNA recombination	fig|1219061.36.peg.2365	Holliday junction ATP-dependent DNA helicase RuvA (EC 3.6.4.12)	50 % WWTP effluent	0.0283818	0.90606	no
DNA PROCESSING	DNA recombination	fig|1219061.36.peg.2365	Holliday junction ATP-dependent DNA helicase RuvA (EC 3.6.4.12)	100 % WWTP effluent	0.156133	0.476083	no
DNA PROCESSING	DNA recombination	fig|1219061.36.peg.2366	Holliday junction ATP-dependent DNA helicase RuvB (EC 3.6.4.12)	50 % WWTP effluent	-0.31975	0.0974922	no
DNA PROCESSING	DNA recombination	fig|1219061.36.peg.2366	Holliday junction ATP-dependent DNA helicase RuvB (EC 3.6.4.12)	100 % WWTP effluent	-0.342861	0.0788211	no
DNA PROCESSING	DNA sulfur modification	fig|1219061.36.peg.2386	DNA phosphorothioation-dependent restriction protein DptF	50 % WWTP effluent	0.304611	0.371069	no
DNA PROCESSING	DNA sulfur modification	fig|1219061.36.peg.2386	DNA phosphorothioation-dependent restriction protein DptF	100 % WWTP effluent	-0.173289	0.662715	no
DNA PROCESSING	DNA sulfur modification	fig|1219061.36.peg.2387	DNA phosphorothioation-dependent restriction protein DptG	50 % WWTP effluent	0.304611	0.371069	no
DNA PROCESSING	DNA sulfur modification	fig|1219061.36.peg.2387	DNA phosphorothioation-dependent restriction protein DptG	100 % WWTP effluent	-0.173289	0.662715	no
DNA PROCESSING	DNA sulfur modification	fig|1219061.36.peg.2388	DNA phosphorothioation-dependent restriction protein DptH / AAA-like domain	50 % WWTP effluent	0.304611	0.371069	no
DNA PROCESSING	DNA sulfur modification	fig|1219061.36.peg.2388	DNA phosphorothioation-dependent restriction protein DptH / AAA-like domain	100 % WWTP effluent	-0.173289	0.662715	no
DNA PROCESSING	DNA sulfur modification	fig|1219061.36.peg.2394	DNA sulfur modification protein DndE	50 % WWTP effluent	0.556043	0.106502	no
DNA PROCESSING	DNA sulfur modification	fig|1219061.36.peg.2394	DNA sulfur modification protein DndE	100 % WWTP effluent	0.131177	0.748675	no
DNA PROCESSING	DNA sulfur modification	fig|1219061.36.peg.2395	DNA sulfur modification protein DndD	50 % WWTP effluent	0.556043	0.106502	no
DNA PROCESSING	DNA sulfur modification	fig|1219061.36.peg.2395	DNA sulfur modification protein DndD	100 % WWTP effluent	0.131177	0.748675	no
DNA PROCESSING	DNA sulfur modification	fig|1219061.36.peg.2396	3'-phosphoadenosine 5'-phosphosulfate sulfurtransferase DndC	50 % WWTP effluent	-0.526266	0.00638857	yes
DNA PROCESSING	DNA sulfur modification	fig|1219061.36.peg.2396	3'-phosphoadenosine 5'-phosphosulfate sulfurtransferase DndC	100 % WWTP effluent	-0.331456	0.0961462	no
DNA PROCESSING	DNA sulfur modification	fig|1219061.36.peg.2397	DNA sulfur modification protein DndB	50 % WWTP effluent	-0.526266	0.00638857	yes
DNA PROCESSING	DNA sulfur modification	fig|1219061.36.peg.2397	DNA sulfur modification protein DndB	100 % WWTP effluent	-0.331456	0.0961462	no
DNA PROCESSING	DNA replication	fig|1219061.36.peg.2879	Type IIA topoisomerase, B subunit	50 % WWTP effluent	-0.0798704	0.744116	no
DNA PROCESSING	DNA replication	fig|1219061.36.peg.2879	Type IIA topoisomerase, B subunit	100 % WWTP effluent	0.706647	0.000226045	yes
DNA PROCESSING	DNA replication	fig|1219061.36.peg.295	DNA gyrase subunit A (EC 5.99.1.3)	50 % WWTP effluent	-0.413631	0.0254008	yes
DNA PROCESSING	DNA replication	fig|1219061.36.peg.295	DNA gyrase subunit A (EC 5.99.1.3)	100 % WWTP effluent	-0.924603	0.000226045	yes
DNA PROCESSING	DNA repair	fig|1219061.36.peg.3076	Deoxyribodipyrimidine photolyase (EC 4.1.99.3)	50 % WWTP effluent	-0.0201674	0.934353	no
DNA PROCESSING	DNA repair	fig|1219061.36.peg.3076	Deoxyribodipyrimidine photolyase (EC 4.1.99.3)	100 % WWTP effluent	0.0534393	0.814813	no
DNA PROCESSING	DNA repair	fig|1219061.36.peg.308	Excinuclease ABC subunit C	50 % WWTP effluent	-0.408249	0.0243121	yes
DNA PROCESSING	DNA repair	fig|1219061.36.peg.308	Excinuclease ABC subunit C	100 % WWTP effluent	-1.01815	0.000226045	yes
DNA PROCESSING	DNA repair	fig|1219061.36.peg.3119	Antitoxin DinJ (binds YafQ toxin)	50 % WWTP effluent	0.368136	0.218962	no
DNA PROCESSING	DNA repair	fig|1219061.36.peg.3119	Antitoxin DinJ (binds YafQ toxin)	100 % WWTP effluent	0.193738	0.55079	no
DNA PROCESSING	DNA repair	fig|1219061.36.peg.3379	Methylated-DNA--protein-cysteine methyltransferase (EC 2.1.1.63)	50 % WWTP effluent	-0.0803393	0.885547	no
DNA PROCESSING	DNA repair	fig|1219061.36.peg.3379	Methylated-DNA--protein-cysteine methyltransferase (EC 2.1.1.63)	100 % WWTP effluent	0.176217	0.719473	no
DNA PROCESSING	DNA repair	fig|1219061.36.peg.347	Excinuclease ABC subunit B	50 % WWTP effluent	-0.294093	0.120327	no
DNA PROCESSING	DNA repair	fig|1219061.36.peg.347	Excinuclease ABC subunit B	100 % WWTP effluent	-0.730356	0.000226045	yes
DNA PROCESSING	DNA modification	fig|1219061.36.peg.3502	Type I restriction-modification system, DNA-methyltransferase subunit M (EC 2.1.1.72)	50 % WWTP effluent	-0.883478	0.000226045	yes
DNA PROCESSING	DNA modification	fig|1219061.36.peg.3502	Type I restriction-modification system, DNA-methyltransferase subunit M (EC 2.1.1.72)	100 % WWTP effluent	-1.0454	0.000226045	yes
DNA PROCESSING	DNA modification	fig|1219061.36.peg.3503	Type I restriction-modification system, specificity subunit S	50 % WWTP effluent	-0.883478	0.000226045	yes
DNA PROCESSING	DNA modification	fig|1219061.36.peg.3503	Type I restriction-modification system, specificity subunit S	100 % WWTP effluent	-1.0454	0.000226045	yes
DNA PROCESSING	DNA modification	fig|1219061.36.peg.3506	Type I restriction-modification system, restriction subunit R (EC 3.1.21.3)	50 % WWTP effluent	-0.309488	0.10495	no
DNA PROCESSING	DNA modification	fig|1219061.36.peg.3506	Type I restriction-modification system, restriction subunit R (EC 3.1.21.3)	100 % WWTP effluent	-0.43897	0.0158637	yes
DNA PROCESSING	DNA replication	fig|1219061.36.peg.3513	Glutaredoxin 3	50 % WWTP effluent	2.17603	0.143512	no
DNA PROCESSING	DNA replication	fig|1219061.36.peg.3513	Glutaredoxin 3	100 % WWTP effluent	3.29411	0.0999554	no
DNA PROCESSING	DNA uptake, competence	fig|1219061.36.peg.387	DNA topoisomerase III (EC 5.99.1.2)	50 % WWTP effluent	-0.110463	0.648642	no
DNA PROCESSING	DNA uptake, competence	fig|1219061.36.peg.387	DNA topoisomerase III (EC 5.99.1.2)	100 % WWTP effluent	-0.189476	0.40303	no
DNA PROCESSING	DNA repair	fig|1219061.36.peg.3961	Fructose-1-phosphate phosphatase YqaB (EC 3.1.3.-)	50 % WWTP effluent	0.104996	0.664318	no
DNA PROCESSING	DNA repair	fig|1219061.36.peg.3961	Fructose-1-phosphate phosphatase YqaB (EC 3.1.3.-)	100 % WWTP effluent	7.75776e-05	0.98764	no
DNA PROCESSING	DNA modification	fig|1219061.36.peg.423	Type I restriction-modification system, specificity subunit S	50 % WWTP effluent	-0.67734	0.000226045	yes
DNA PROCESSING	DNA modification	fig|1219061.36.peg.423	Type I restriction-modification system, specificity subunit S	100 % WWTP effluent	-0.772724	0.000226045	yes
DNA PROCESSING	DNA modification	fig|1219061.36.peg.424	Type I restriction-modification system, DNA-methyltransferase subunit M (EC 2.1.1.72)	50 % WWTP effluent	-0.67734	0.000226045	yes
DNA PROCESSING	DNA modification	fig|1219061.36.peg.424	Type I restriction-modification system, DNA-methyltransferase subunit M (EC 2.1.1.72)	100 % WWTP effluent	-0.772724	0.000226045	yes
DNA PROCESSING	DNA modification	fig|1219061.36.peg.426	Type I restriction-modification system, restriction subunit R (EC 3.1.21.3)	50 % WWTP effluent	-0.982321	0.000226045	yes
DNA PROCESSING	DNA modification	fig|1219061.36.peg.426	Type I restriction-modification system, restriction subunit R (EC 3.1.21.3)	100 % WWTP effluent	-1.07052	0.000226045	yes
DNA PROCESSING	DNA repair	fig|1219061.36.peg.4334	DNA helicase IV (EC 3.6.4.12)	50 % WWTP effluent	-0.83092	0.000226045	yes
DNA PROCESSING	DNA repair	fig|1219061.36.peg.4334	DNA helicase IV (EC 3.6.4.12)	100 % WWTP effluent	-1.04688	0.000226045	yes
DNA PROCESSING	DNA repair	fig|1219061.36.peg.4374	Exonuclease SbcC	50 % WWTP effluent	-1.07697	0.000226045	yes
DNA PROCESSING	DNA repair	fig|1219061.36.peg.4374	Exonuclease SbcC	100 % WWTP effluent	-1.4138	0.000226045	yes
DNA PROCESSING	DNA repair	fig|1219061.36.peg.4375	Exonuclease SbcD	50 % WWTP effluent	0.0761966	0.770026	no
DNA PROCESSING	DNA repair	fig|1219061.36.peg.4375	Exonuclease SbcD	100 % WWTP effluent	-0.110902	0.667651	no
DNA PROCESSING	DNA repair	fig|1219061.36.peg.521	DinG family ATP-dependent helicase YoaA	50 % WWTP effluent	0.556932	0.00153147	yes
DNA PROCESSING	DNA repair	fig|1219061.36.peg.521	DinG family ATP-dependent helicase YoaA	100 % WWTP effluent	-0.0997585	0.650148	no
DNA PROCESSING	DNA uptake, competence	fig|1219061.36.peg.650	Leucyl-tRNA synthetase (EC 6.1.1.4)	50 % WWTP effluent	-0.766645	0.000226045	yes
DNA PROCESSING	DNA uptake, competence	fig|1219061.36.peg.650	Leucyl-tRNA synthetase (EC 6.1.1.4)	100 % WWTP effluent	-0.988036	0.000226045	yes
DNA PROCESSING	DNA uptake, competence	fig|1219061.36.peg.652	DNA polymerase III delta subunit (EC 2.7.7.7)	50 % WWTP effluent	-0.0944611	0.674873	no
DNA PROCESSING	DNA uptake, competence	fig|1219061.36.peg.652	DNA polymerase III delta subunit (EC 2.7.7.7)	100 % WWTP effluent	-0.668321	0.000226045	yes
DNA PROCESSING	DNA uptake, competence	fig|1219061.36.peg.653	Ribosomal silencing factor RsfA	50 % WWTP effluent	-0.165451	0.602501	no
DNA PROCESSING	DNA uptake, competence	fig|1219061.36.peg.653	Ribosomal silencing factor RsfA	100 % WWTP effluent	-0.353339	0.226713	no
DNA PROCESSING	DNA repair	fig|1219061.36.peg.684	DNA/RNA endonuclease G	50 % WWTP effluent	2.1348	0.000432787	yes
DNA PROCESSING	DNA repair	fig|1219061.36.peg.684	DNA/RNA endonuclease G	100 % WWTP effluent	1.55566	0.00204708	yes
DNA PROCESSING	DNA repair	fig|1219061.36.peg.695	Exodeoxyribonuclease VII small subunit (EC 3.1.11.6)	50 % WWTP effluent	-0.996463	0.00710711	yes
DNA PROCESSING	DNA repair	fig|1219061.36.peg.695	Exodeoxyribonuclease VII small subunit (EC 3.1.11.6)	100 % WWTP effluent	-0.263635	0.426375	no
DNA PROCESSING	DNA repair	fig|1219061.36.peg.706	Gamma-glutamyl phosphate reductase (EC 1.2.1.41)	50 % WWTP effluent	-0.512081	0.00638857	yes
DNA PROCESSING	DNA repair	fig|1219061.36.peg.706	Gamma-glutamyl phosphate reductase (EC 1.2.1.41)	100 % WWTP effluent	-0.725587	0.000226045	yes
DNA PROCESSING	DNA repair	fig|1219061.36.peg.707	Glutamate 5-kinase (EC 2.7.2.11) / RNA-binding C-terminal domain PUA	50 % WWTP effluent	-0.133132	0.565006	no
DNA PROCESSING	DNA repair	fig|1219061.36.peg.707	Glutamate 5-kinase (EC 2.7.2.11) / RNA-binding C-terminal domain PUA	100 % WWTP effluent	-0.262115	0.224569	no
DNA PROCESSING	DNA repair	fig|1219061.36.peg.708	Curlin genes transcriptional activator	50 % WWTP effluent	0.981187	0.000226045	yes
DNA PROCESSING	DNA repair	fig|1219061.36.peg.708	Curlin genes transcriptional activator	100 % WWTP effluent	0.589554	0.0188303	yes
DNA PROCESSING	DNA repair	fig|1219061.36.peg.709	Fermentation/respiration switch protein	50 % WWTP effluent	-0.138796	0.500216	no
DNA PROCESSING	DNA repair	fig|1219061.36.peg.709	Fermentation/respiration switch protein	100 % WWTP effluent	-0.456115	0.0116516	yes
DNA PROCESSING	DNA repair	fig|1219061.36.peg.710	Xanthine-guanine phosphoribosyltransferase (EC 2.4.2.22)	50 % WWTP effluent	-0.827324	0.000226045	yes
DNA PROCESSING	DNA repair	fig|1219061.36.peg.710	Xanthine-guanine phosphoribosyltransferase (EC 2.4.2.22)	100 % WWTP effluent	-0.267295	0.176869	no
DNA PROCESSING	DNA repair	fig|1219061.36.peg.713	Cytosol nonspecific dipeptidase (EC 3.4.13.18)	50 % WWTP effluent	-0.520696	0.00320477	yes
DNA PROCESSING	DNA repair	fig|1219061.36.peg.713	Cytosol nonspecific dipeptidase (EC 3.4.13.18)	100 % WWTP effluent	-1.19286	0.000226045	yes
DNA PROCESSING	DNA repair	fig|1219061.36.peg.741	DNA repair protein RecN	50 % WWTP effluent	0.243923	0.215938	no
DNA PROCESSING	DNA repair	fig|1219061.36.peg.741	DNA repair protein RecN	100 % WWTP effluent	0.549879	0.00118004	yes
DNA PROCESSING	DNA repair	fig|1219061.36.peg.765	Exodeoxyribonuclease VII large subunit (EC 3.1.11.6)	50 % WWTP effluent	-0.210973	0.285855	no
DNA PROCESSING	DNA repair	fig|1219061.36.peg.765	Exodeoxyribonuclease VII large subunit (EC 3.1.11.6)	100 % WWTP effluent	-0.385807	0.0356347	yes
DNA PROCESSING	DNA repair	fig|1219061.36.peg.811	DNA recombination-dependent growth factor RdgC	50 % WWTP effluent	-1.1487	0.000226045	yes
DNA PROCESSING	DNA repair	fig|1219061.36.peg.811	DNA recombination-dependent growth factor RdgC	100 % WWTP effluent	-1.49344	0.000226045	yes
DNA PROCESSING	DNA uptake, competence	fig|1219061.36.peg.845	SSU ribosomal protein S20p	50 % WWTP effluent	-0.6946	0.000226045	yes
DNA PROCESSING	DNA uptake, competence	fig|1219061.36.peg.845	SSU ribosomal protein S20p	100 % WWTP effluent	-0.737419	0.000226045	yes
DNA PROCESSING	DNA repair	fig|1219061.36.peg.876	DNA mismatch repair endonuclease MutH	50 % WWTP effluent	-0.231901	0.415571	no
DNA PROCESSING	DNA repair	fig|1219061.36.peg.876	DNA mismatch repair endonuclease MutH	100 % WWTP effluent	-0.10725	0.728327	no
DNA PROCESSING	DNA repair	fig|1219061.36.peg.885	Single-stranded-DNA-specific exonuclease RecJ	50 % WWTP effluent	-0.576438	0.000815517	yes
DNA PROCESSING	DNA repair	fig|1219061.36.peg.885	Single-stranded-DNA-specific exonuclease RecJ	100 % WWTP effluent	-0.718754	0.000226045	yes
DNA PROCESSING	DNA repair	fig|1219061.36.peg.898	Endonuclease IV (EC 3.1.21.2)	50 % WWTP effluent	1.11212	0.000226045	yes
DNA PROCESSING	DNA repair	fig|1219061.36.peg.898	Endonuclease IV (EC 3.1.21.2)	100 % WWTP effluent	1.20262	0.000226045	yes
DNA PROCESSING	DNA replication	fig|1219061.36.peg.962	DNA topoisomerase IV subunit A (EC 5.99.1.3)	50 % WWTP effluent	0.168834	0.408966	no
DNA PROCESSING	DNA replication	fig|1219061.36.peg.962	DNA topoisomerase IV subunit A (EC 5.99.1.3)	100 % WWTP effluent	-0.146158	0.487787	no
DNA PROCESSING	DNA replication	fig|1219061.36.peg.963	DNA topoisomerase IV subunit B (EC 5.99.1.3)	50 % WWTP effluent	-0.538279	0.00320477	yes
DNA PROCESSING	DNA replication	fig|1219061.36.peg.963	DNA topoisomerase IV subunit B (EC 5.99.1.3)	100 % WWTP effluent	-1.10265	0.000226045	yes
ENERGY	Fermentation	fig|1219061.36.peg.1003	Acetolactate synthase small subunit (EC 2.2.1.6)	50 % WWTP effluent	0.103994	0.672386	no
ENERGY	Fermentation	fig|1219061.36.peg.1003	Acetolactate synthase small subunit (EC 2.2.1.6)	100 % WWTP effluent	-0.364012	0.0892601	no
ENERGY	Fermentation	fig|1219061.36.peg.1004	Acetolactate synthase large subunit (EC 2.2.1.6)	50 % WWTP effluent	0.0699695	0.751533	no
ENERGY	Fermentation	fig|1219061.36.peg.1004	Acetolactate synthase large subunit (EC 2.2.1.6)	100 % WWTP effluent	-0.174659	0.384707	no
ENERGY	Central Metabolism	fig|1219061.36.peg.1030	Malate dehydrogenase (EC 1.1.1.37)	50 % WWTP effluent	1.30347	0.000226045	yes
ENERGY	Central Metabolism	fig|1219061.36.peg.1030	Malate dehydrogenase (EC 1.1.1.37)	100 % WWTP effluent	0.39463	0.0324008	yes
ENERGY	Central Metabolism	fig|1219061.36.peg.1063	Fructose-1,6-bisphosphatase, type I (EC 3.1.3.11)	50 % WWTP effluent	-0.246867	0.212113	no
ENERGY	Central Metabolism	fig|1219061.36.peg.1063	Fructose-1,6-bisphosphatase, type I (EC 3.1.3.11)	100 % WWTP effluent	-0.212839	0.288942	no
ENERGY	Central Metabolism	fig|1219061.36.peg.1242	Phosphoenolpyruvate carboxykinase [ATP] (EC 4.1.1.49)	50 % WWTP effluent	0.54884	0.0221805	yes
ENERGY	Central Metabolism	fig|1219061.36.peg.1242	Phosphoenolpyruvate carboxykinase [ATP] (EC 4.1.1.49)	100 % WWTP effluent	-0.136125	0.597286	no
ENERGY	Central Metabolism	fig|1219061.36.peg.1328	Acryloyl-CoA reductase AcuI/YhdH (EC 1.3.1.84)	50 % WWTP effluent	-0.722682	0.000226045	yes
ENERGY	Central Metabolism	fig|1219061.36.peg.1328	Acryloyl-CoA reductase AcuI/YhdH (EC 1.3.1.84)	100 % WWTP effluent	-0.976994	0.000226045	yes
ENERGY	Central Metabolism	fig|1219061.36.peg.1337	Valine--pyruvate aminotransferase (EC 2.6.1.66)	50 % WWTP effluent	-0.20818	0.318723	no
ENERGY	Central Metabolism	fig|1219061.36.peg.1337	Valine--pyruvate aminotransferase (EC 2.6.1.66)	100 % WWTP effluent	-0.220755	0.286137	no
ENERGY	ATP synthases	fig|1219061.36.peg.1357	ATP synthase protein I	50 % WWTP effluent	0.328344	0.0813673	no
ENERGY	ATP synthases	fig|1219061.36.peg.1357	ATP synthase protein I	100 % WWTP effluent	-0.2034	0.30853	no
ENERGY	ATP synthases	fig|1219061.36.peg.1358	ATP synthase F0 sector subunit a (EC 3.6.3.14)	50 % WWTP effluent	0.289968	0.13398	no
ENERGY	ATP synthases	fig|1219061.36.peg.1358	ATP synthase F0 sector subunit a (EC 3.6.3.14)	100 % WWTP effluent	-0.401681	0.0275741	yes
ENERGY	ATP synthases	fig|1219061.36.peg.1359	ATP synthase F0 sector subunit c (EC 3.6.3.14)	50 % WWTP effluent	0.13228	0.528641	no
ENERGY	ATP synthases	fig|1219061.36.peg.1359	ATP synthase F0 sector subunit c (EC 3.6.3.14)	100 % WWTP effluent	-0.407606	0.0246606	yes
ENERGY	ATP synthases	fig|1219061.36.peg.1360	ATP synthase F0 sector subunit b (EC 3.6.3.14)	50 % WWTP effluent	0.290477	0.125401	no
ENERGY	ATP synthases	fig|1219061.36.peg.1360	ATP synthase F0 sector subunit b (EC 3.6.3.14)	100 % WWTP effluent	-0.486261	0.00638857	yes
ENERGY	ATP synthases	fig|1219061.36.peg.1361	ATP synthase delta chain (EC 3.6.3.14)	50 % WWTP effluent	0.27178	0.150967	no
ENERGY	ATP synthases	fig|1219061.36.peg.1361	ATP synthase delta chain (EC 3.6.3.14)	100 % WWTP effluent	-0.575105	0.000626951	yes
ENERGY	ATP synthases	fig|1219061.36.peg.1362	ATP synthase alpha chain (EC 3.6.3.14)	50 % WWTP effluent	0.10563	0.645064	no
ENERGY	ATP synthases	fig|1219061.36.peg.1362	ATP synthase alpha chain (EC 3.6.3.14)	100 % WWTP effluent	-0.685419	0.000226045	yes
ENERGY	ATP synthases	fig|1219061.36.peg.1363	ATP synthase gamma chain (EC 3.6.3.14)	50 % WWTP effluent	0.279504	0.153808	no
ENERGY	ATP synthases	fig|1219061.36.peg.1363	ATP synthase gamma chain (EC 3.6.3.14)	100 % WWTP effluent	-0.546427	0.00255019	yes
ENERGY	ATP synthases	fig|1219061.36.peg.1364	ATP synthase beta chain (EC 3.6.3.14)	50 % WWTP effluent	0.354247	0.0858527	no
ENERGY	ATP synthases	fig|1219061.36.peg.1364	ATP synthase beta chain (EC 3.6.3.14)	100 % WWTP effluent	-0.212159	0.316213	no
ENERGY	ATP synthases	fig|1219061.36.peg.1365	ATP synthase epsilon chain (EC 3.6.3.14)	50 % WWTP effluent	0.484405	0.0069535	yes
ENERGY	ATP synthases	fig|1219061.36.peg.1365	ATP synthase epsilon chain (EC 3.6.3.14)	100 % WWTP effluent	0.0402537	0.857411	no
ENERGY	Central Metabolism	fig|1219061.36.peg.1373	Branched-chain amino acid aminotransferase (EC 2.6.1.42)	50 % WWTP effluent	1.12193	0.000226045	yes
ENERGY	Central Metabolism	fig|1219061.36.peg.1373	Branched-chain amino acid aminotransferase (EC 2.6.1.42)	100 % WWTP effluent	0.488521	0.00946517	yes
ENERGY	Fermentation	fig|1219061.36.peg.1374	Acetolactate synthase small subunit (EC 2.2.1.6)	50 % WWTP effluent	0.988237	0.00352766	yes
ENERGY	Fermentation	fig|1219061.36.peg.1374	Acetolactate synthase small subunit (EC 2.2.1.6)	100 % WWTP effluent	0.161461	0.704003	no
ENERGY	Fermentation	fig|1219061.36.peg.1375	Acetolactate synthase large subunit (EC 2.2.1.6)	50 % WWTP effluent	0.566766	0.00221719	yes
ENERGY	Fermentation	fig|1219061.36.peg.1375	Acetolactate synthase large subunit (EC 2.2.1.6)	100 % WWTP effluent	0.140985	0.498495	no
ENERGY	Biogenesis of respiratory chain components	fig|1219061.36.peg.1379	Periplasmic thiol:disulfide interchange protein DsbA	50 % WWTP effluent	0.403208	0.0362	yes
ENERGY	Biogenesis of respiratory chain components	fig|1219061.36.peg.1379	Periplasmic thiol:disulfide interchange protein DsbA	100 % WWTP effluent	-0.780315	0.000226045	yes
ENERGY	Biogenesis of respiratory chain components	fig|1219061.36.peg.1381	Type cbb3 cytochrome oxidase biogenesis protein CcoG, involved in Cu oxidation	50 % WWTP effluent	0.347882	0.0643517	no
ENERGY	Electron accepting reactions	fig|1219061.36.peg.1381	Type cbb3 cytochrome oxidase biogenesis protein CcoG, involved in Cu oxidation	50 % WWTP effluent	0.347882	0.0643517	no
ENERGY	Biogenesis of respiratory chain components	fig|1219061.36.peg.1381	Type cbb3 cytochrome oxidase biogenesis protein CcoG, involved in Cu oxidation	100 % WWTP effluent	-0.14636	0.491364	no
ENERGY	Electron accepting reactions	fig|1219061.36.peg.1381	Type cbb3 cytochrome oxidase biogenesis protein CcoG, involved in Cu oxidation	100 % WWTP effluent	-0.14636	0.491364	no
ENERGY	Central Metabolism	fig|1219061.36.peg.1427	Phosphogluconate dehydratase (EC 4.2.1.12)	50 % WWTP effluent	0.337315	0.255128	no
ENERGY	Central Metabolism	fig|1219061.36.peg.1427	Phosphogluconate dehydratase (EC 4.2.1.12)	100 % WWTP effluent	0.370215	0.222052	no
ENERGY	Central Metabolism	fig|1219061.36.peg.1428	Gluconokinase (EC 2.7.1.12)	50 % WWTP effluent	0.337315	0.255128	no
ENERGY	Central Metabolism	fig|1219061.36.peg.1428	Gluconokinase (EC 2.7.1.12)	100 % WWTP effluent	0.370215	0.222052	no
ENERGY	Central Metabolism	fig|1219061.36.peg.1430	4-hydroxy-2-oxoglutarate aldolase (EC 4.1.3.16) @ 2-dehydro-3-deoxyphosphogluconate aldolase (EC 4.1.2.14)	50 % WWTP effluent	-0.234126	0.305113	no
ENERGY	Central Metabolism	fig|1219061.36.peg.1430	4-hydroxy-2-oxoglutarate aldolase (EC 4.1.3.16) @ 2-dehydro-3-deoxyphosphogluconate aldolase (EC 4.1.2.14)	100 % WWTP effluent	-0.296788	0.186262	no
ENERGY	Central Metabolism	fig|1219061.36.peg.1466	NAD-dependent glyceraldehyde-3-phosphate dehydrogenase (EC 1.2.1.12) for arsenate detoxification	50 % WWTP effluent	-1.15113	0.000226045	yes
ENERGY	Central Metabolism	fig|1219061.36.peg.1466	NAD-dependent glyceraldehyde-3-phosphate dehydrogenase (EC 1.2.1.12) for arsenate detoxification	100 % WWTP effluent	-1.28433	0.000226045	yes
ENERGY	Central Metabolism	fig|1219061.36.peg.1467	Protein tyrosine phosphatase (EC 3.1.3.48)	50 % WWTP effluent	-1.15113	0.000226045	yes
ENERGY	Central Metabolism	fig|1219061.36.peg.1467	Protein tyrosine phosphatase (EC 3.1.3.48)	100 % WWTP effluent	-1.28433	0.000226045	yes
ENERGY	Central Metabolism	fig|1219061.36.peg.1540	Acetyl-CoA synthetase (EC 6.2.1.1)	50 % WWTP effluent	1.56024	0.000226045	yes
ENERGY	Central Metabolism	fig|1219061.36.peg.1540	Acetyl-CoA synthetase (EC 6.2.1.1)	100 % WWTP effluent	2.48064	0.000226045	yes
ENERGY	Biogenesis of respiratory chain components	fig|1219061.36.peg.1551	Cytochrome c-type biogenesis protein DsbD, protein-disulfide reductase (EC 1.8.1.8)	50 % WWTP effluent	-0.703981	0.000432787	yes
ENERGY	Biogenesis of respiratory chain components	fig|1219061.36.peg.1551	Cytochrome c-type biogenesis protein DsbD, protein-disulfide reductase (EC 1.8.1.8)	100 % WWTP effluent	-0.869557	0.000226045	yes
ENERGY	Central Metabolism	fig|1219061.36.peg.1561	6-phosphofructokinase (EC 2.7.1.11)	50 % WWTP effluent	-0.920727	0.000226045	yes
ENERGY	Central Metabolism	fig|1219061.36.peg.1561	6-phosphofructokinase (EC 2.7.1.11)	100 % WWTP effluent	-1.34141	0.000226045	yes
ENERGY	Electron donating reactions	fig|1219061.36.peg.1571	Fumarate reductase subunit D	50 % WWTP effluent	-0.197144	0.322206	no
ENERGY	Electron donating reactions	fig|1219061.36.peg.1571	Fumarate reductase subunit D	100 % WWTP effluent	-1.09285	0.000226045	yes
ENERGY	Electron donating reactions	fig|1219061.36.peg.1572	Fumarate reductase subunit C	50 % WWTP effluent	-0.37926	0.0414651	yes
ENERGY	Electron donating reactions	fig|1219061.36.peg.1572	Fumarate reductase subunit C	100 % WWTP effluent	-1.54438	0.000226045	yes
ENERGY	Electron donating reactions	fig|1219061.36.peg.1573	Fumarate reductase iron-sulfur protein (EC 1.3.5.4)	50 % WWTP effluent	-0.557384	0.0305924	yes
ENERGY	Electron donating reactions	fig|1219061.36.peg.1573	Fumarate reductase iron-sulfur protein (EC 1.3.5.4)	100 % WWTP effluent	-1.71632	0.000226045	yes
ENERGY	Electron donating reactions	fig|1219061.36.peg.1574	Fumarate reductase flavoprotein subunit (EC 1.3.5.4)	50 % WWTP effluent	-0.557384	0.0305924	yes
ENERGY	Electron donating reactions	fig|1219061.36.peg.1574	Fumarate reductase flavoprotein subunit (EC 1.3.5.4)	100 % WWTP effluent	-1.71632	0.000226045	yes
ENERGY	Central Metabolism	fig|1219061.36.peg.1586	2,3-bisphosphoglycerate-independent phosphoglycerate mutase (EC 5.4.2.12)	50 % WWTP effluent	-1.14367	0.000226045	yes
ENERGY	Central Metabolism	fig|1219061.36.peg.1586	2,3-bisphosphoglycerate-independent phosphoglycerate mutase (EC 5.4.2.12)	100 % WWTP effluent	-1.47347	0.000226045	yes
ENERGY	Central Metabolism	fig|1219061.36.peg.1609	Phosphoglycolate phosphatase (EC 3.1.3.18)	50 % WWTP effluent	0.0705059	0.741188	no
ENERGY	Central Metabolism	fig|1219061.36.peg.1609	Phosphoglycolate phosphatase (EC 3.1.3.18)	100 % WWTP effluent	0.0275703	0.902859	no
ENERGY	Central Metabolism	fig|1219061.36.peg.1644	Triosephosphate isomerase (EC 5.3.1.1)	50 % WWTP effluent	-0.693832	0.000226045	yes
ENERGY	Central Metabolism	fig|1219061.36.peg.1644	Triosephosphate isomerase (EC 5.3.1.1)	100 % WWTP effluent	-1.00647	0.000226045	yes
ENERGY	Central Metabolism	fig|1219061.36.peg.1649	Fructose-1,6-bisphosphatase, GlpX type (EC 3.1.3.11)	50 % WWTP effluent	-1.13463	0.000226045	yes
ENERGY	Central Metabolism	fig|1219061.36.peg.1649	Fructose-1,6-bisphosphatase, GlpX type (EC 3.1.3.11)	100 % WWTP effluent	-0.753147	0.000226045	yes
ENERGY	Central Metabolism	fig|1219061.36.peg.1659	NADP-dependent malic enzyme (EC 1.1.1.40)	50 % WWTP effluent	-0.406186	0.0275741	yes
ENERGY	Central Metabolism	fig|1219061.36.peg.1659	NADP-dependent malic enzyme (EC 1.1.1.40)	100 % WWTP effluent	-0.520704	0.00399596	yes
ENERGY	Central Metabolism	fig|1219061.36.peg.1666	Phosphoenolpyruvate carboxylase (EC 4.1.1.31)	50 % WWTP effluent	0.0707576	0.747117	no
ENERGY	Fermentation	fig|1219061.36.peg.1666	Phosphoenolpyruvate carboxylase (EC 4.1.1.31)	50 % WWTP effluent	0.0707576	0.747117	no
ENERGY	Central Metabolism	fig|1219061.36.peg.1666	Phosphoenolpyruvate carboxylase (EC 4.1.1.31)	100 % WWTP effluent	-0.0840328	0.69528	no
ENERGY	Fermentation	fig|1219061.36.peg.1666	Phosphoenolpyruvate carboxylase (EC 4.1.1.31)	100 % WWTP effluent	-0.0840328	0.69528	no
ENERGY	Central Metabolism	fig|1219061.36.peg.1684	Ribulose-phosphate 3-epimerase (EC 5.1.3.1)	50 % WWTP effluent	-0.64106	0.000815517	yes
ENERGY	Central Metabolism	fig|1219061.36.peg.1684	Ribulose-phosphate 3-epimerase (EC 5.1.3.1)	100 % WWTP effluent	-0.881164	0.000226045	yes
ENERGY	Central Metabolism	fig|1219061.36.peg.1690	Replicative DNA helicase (DnaB) (EC 3.6.4.12)	50 % WWTP effluent	-0.0367497	0.868022	no
ENERGY	Central Metabolism	fig|1219061.36.peg.1690	Replicative DNA helicase (DnaB) (EC 3.6.4.12)	100 % WWTP effluent	0.0571495	0.793276	no
ENERGY	Central Metabolism	fig|1219061.36.peg.1691	Alanine racemase (EC 5.1.1.1)	50 % WWTP effluent	0.201722	0.311369	no
ENERGY	Central Metabolism	fig|1219061.36.peg.1691	Alanine racemase (EC 5.1.1.1)	100 % WWTP effluent	0.191085	0.339493	no
ENERGY	Central Metabolism	fig|1219061.36.peg.1694	Glucose-6-phosphate isomerase (EC 5.3.1.9)	50 % WWTP effluent	-1.79713	0.000226045	yes
ENERGY	Central Metabolism	fig|1219061.36.peg.1694	Glucose-6-phosphate isomerase (EC 5.3.1.9)	100 % WWTP effluent	-2.27963	0.000226045	yes
ENERGY	Central Metabolism	fig|1219061.36.peg.1711	Serine--pyruvate aminotransferase (EC 2.6.1.51) / L-alanine:glyoxylate aminotransferase (EC 2.6.1.44)	50 % WWTP effluent	0.721509	0.000226045	yes
ENERGY	Central Metabolism	fig|1219061.36.peg.1711	Serine--pyruvate aminotransferase (EC 2.6.1.51) / L-alanine:glyoxylate aminotransferase (EC 2.6.1.44)	100 % WWTP effluent	0.755421	0.000226045	yes
ENERGY	Electron accepting reactions	fig|1219061.36.peg.172	Trimethylamine-N-oxide reductase (EC 1.7.2.3), TorA	50 % WWTP effluent	-0.268224	0.170456	no
ENERGY	Electron accepting reactions	fig|1219061.36.peg.172	Trimethylamine-N-oxide reductase (EC 1.7.2.3), TorA	100 % WWTP effluent	-0.0266846	0.90731	no
ENERGY	Electron accepting reactions	fig|1219061.36.peg.173	Trimethylamine-N-oxide reductase associated c-type cytochrome, TorC	50 % WWTP effluent	-0.804172	0.000226045	yes
ENERGY	Electron accepting reactions	fig|1219061.36.peg.173	Trimethylamine-N-oxide reductase associated c-type cytochrome, TorC	100 % WWTP effluent	-0.445062	0.0342362	yes
ENERGY	Electron accepting reactions	fig|1219061.36.peg.174	TorE protein	50 % WWTP effluent	-1.28212	1	no
ENERGY	Electron accepting reactions	fig|1219061.36.peg.174	TorE protein	100 % WWTP effluent	0.385361	0.755886	no
ENERGY	Central Metabolism	fig|1219061.36.peg.1746	Hydroxypyruvate reductase (EC 1.1.1.81)	50 % WWTP effluent	-0.126685	0.699981	no
ENERGY	Central Metabolism	fig|1219061.36.peg.1746	Hydroxypyruvate reductase (EC 1.1.1.81)	100 % WWTP effluent	0.286543	0.321068	no
ENERGY	Fermentation	fig|1219061.36.peg.177	Formate efflux transporter FocA	50 % WWTP effluent	-0.486897	0.0205106	yes
ENERGY	Fermentation	fig|1219061.36.peg.177	Formate efflux transporter FocA	100 % WWTP effluent	-0.665497	0.000998944	yes
ENERGY	Biogenesis of respiratory chain components	fig|1219061.36.peg.1800	Putative cytochrome c oxidase, subunit I	50 % WWTP effluent	0.788815	0.000226045	yes
ENERGY	Biogenesis of respiratory chain components	fig|1219061.36.peg.1800	Putative cytochrome c oxidase, subunit I	100 % WWTP effluent	2.03534	0.000226045	yes
ENERGY	Central Metabolism	fig|1219061.36.peg.1802	Transketolase (EC 2.2.1.1)	50 % WWTP effluent	-0.62487	0.000226045	yes
ENERGY	Central Metabolism	fig|1219061.36.peg.1802	Transketolase (EC 2.2.1.1)	100 % WWTP effluent	-1.03376	0.000226045	yes
ENERGY	Central Metabolism	fig|1219061.36.peg.1805	Phosphoglycerate kinase (EC 2.7.2.3)	50 % WWTP effluent	-1.99215	0.000226045	yes
ENERGY	Central Metabolism	fig|1219061.36.peg.1805	Phosphoglycerate kinase (EC 2.7.2.3)	100 % WWTP effluent	-2.52771	0.000226045	yes
ENERGY	Central Metabolism	fig|1219061.36.peg.1806	Fructose-bisphosphate aldolase class II (EC 4.1.2.13)	50 % WWTP effluent	-2.18798	0.000226045	yes
ENERGY	Central Metabolism	fig|1219061.36.peg.1806	Fructose-bisphosphate aldolase class II (EC 4.1.2.13)	100 % WWTP effluent	-2.43353	0.000226045	yes
ENERGY	Central Metabolism	fig|1219061.36.peg.1813	Ribose-5-phosphate isomerase A (EC 5.3.1.6)	50 % WWTP effluent	-0.473785	0.014448	yes
ENERGY	Central Metabolism	fig|1219061.36.peg.1813	Ribose-5-phosphate isomerase A (EC 5.3.1.6)	100 % WWTP effluent	-0.484932	0.0111145	yes
ENERGY	Electron donating reactions	fig|1219061.36.peg.1822	Succinate dehydrogenase flavin-adding protein, antitoxin of CptAB toxin-antitoxin	50 % WWTP effluent	0.308688	0.131963	no
ENERGY	Electron donating reactions	fig|1219061.36.peg.1822	Succinate dehydrogenase flavin-adding protein, antitoxin of CptAB toxin-antitoxin	100 % WWTP effluent	-0.1081	0.65089	no
ENERGY	Central Metabolism	fig|1219061.36.peg.1845	Enolase (EC 4.2.1.11)	50 % WWTP effluent	-1.50451	0.000226045	yes
ENERGY	Central Metabolism	fig|1219061.36.peg.1845	Enolase (EC 4.2.1.11)	100 % WWTP effluent	-1.80434	0.000226045	yes
ENERGY	Sodium Ion-Coupled Energetics	fig|1219061.36.peg.1863	Oxaloacetate decarboxylase Na(+) pump, gamma chain (EC 4.1.1.3)	50 % WWTP effluent	1.01002	0.000998944	yes
ENERGY	Sodium Ion-Coupled Energetics	fig|1219061.36.peg.1863	Oxaloacetate decarboxylase Na(+) pump, gamma chain (EC 4.1.1.3)	100 % WWTP effluent	0.158401	0.673969	no
ENERGY	Sodium Ion-Coupled Energetics	fig|1219061.36.peg.1864	Oxaloacetate decarboxylase Na(+) pump, alpha chain (EC 4.1.1.3)	50 % WWTP effluent	1.67507	0.000226045	yes
ENERGY	Sodium Ion-Coupled Energetics	fig|1219061.36.peg.1864	Oxaloacetate decarboxylase Na(+) pump, alpha chain (EC 4.1.1.3)	100 % WWTP effluent	1.07167	0.000226045	yes
ENERGY	Sodium Ion-Coupled Energetics	fig|1219061.36.peg.1865	Oxaloacetate decarboxylase Na(+) pump, beta chain (EC 4.1.1.3)	50 % WWTP effluent	1.4594	0.000226045	yes
ENERGY	Sodium Ion-Coupled Energetics	fig|1219061.36.peg.1865	Oxaloacetate decarboxylase Na(+) pump, beta chain (EC 4.1.1.3)	100 % WWTP effluent	0.452787	0.0133973	yes
ENERGY	Central Metabolism	fig|1219061.36.peg.1889	Pyruvate dehydrogenase E1 component (EC 1.2.4.1)	50 % WWTP effluent	-0.996603	0.000226045	yes
ENERGY	Central Metabolism	fig|1219061.36.peg.1889	Pyruvate dehydrogenase E1 component (EC 1.2.4.1)	100 % WWTP effluent	-1.22657	0.000226045	yes
ENERGY	Central Metabolism	fig|1219061.36.peg.1890	Dihydrolipoamide acetyltransferase component of pyruvate dehydrogenase complex (EC 2.3.1.12)	50 % WWTP effluent	-0.313656	0.134205	no
ENERGY	Central Metabolism	fig|1219061.36.peg.1890	Dihydrolipoamide acetyltransferase component of pyruvate dehydrogenase complex (EC 2.3.1.12)	100 % WWTP effluent	-0.361355	0.0793431	no
ENERGY	Central Metabolism	fig|1219061.36.peg.1891	Dihydrolipoamide dehydrogenase of pyruvate dehydrogenase complex (EC 1.8.1.4)	50 % WWTP effluent	0.302778	0.112478	no
ENERGY	Central Metabolism	fig|1219061.36.peg.1891	Dihydrolipoamide dehydrogenase of pyruvate dehydrogenase complex (EC 1.8.1.4)	100 % WWTP effluent	-0.328249	0.082657	no
ENERGY	Fermentation	fig|1219061.36.peg.1904	Sugar fermentation stimulation protein SfsA	50 % WWTP effluent	0.0119375	0.9804	no
ENERGY	Fermentation	fig|1219061.36.peg.1904	Sugar fermentation stimulation protein SfsA	100 % WWTP effluent	0.117316	0.704349	no
ENERGY	Central Metabolism	fig|1219061.36.peg.1908	Aconitate hydratase 2 (EC 4.2.1.3) @ 2-methylisocitrate dehydratase (EC 4.2.1.99)	50 % WWTP effluent	1.66503	0.000226045	yes
ENERGY	Central Metabolism	fig|1219061.36.peg.1908	Aconitate hydratase 2 (EC 4.2.1.3) @ 2-methylisocitrate dehydratase (EC 4.2.1.99)	100 % WWTP effluent	1.52472	0.000226045	yes
ENERGY	Sodium Ion-Coupled Energetics	fig|1219061.36.peg.2064	Na(+)-translocating NADH-quinone reductase subunit A (EC 1.6.5.8)	50 % WWTP effluent	-0.565982	0.00118004	yes
ENERGY	Sodium Ion-Coupled Energetics	fig|1219061.36.peg.2064	Na(+)-translocating NADH-quinone reductase subunit A (EC 1.6.5.8)	100 % WWTP effluent	-1.0645	0.000226045	yes
ENERGY	Sodium Ion-Coupled Energetics	fig|1219061.36.peg.2065	Na(+)-translocating NADH-quinone reductase subunit B (EC 1.6.5.8)	50 % WWTP effluent	-0.276286	0.195415	no
ENERGY	Sodium Ion-Coupled Energetics	fig|1219061.36.peg.2065	Na(+)-translocating NADH-quinone reductase subunit B (EC 1.6.5.8)	100 % WWTP effluent	-0.738945	0.000226045	yes
ENERGY	Sodium Ion-Coupled Energetics	fig|1219061.36.peg.2066	Na(+)-translocating NADH-quinone reductase subunit C (EC 1.6.5.8)	50 % WWTP effluent	-0.276286	0.195415	no
ENERGY	Sodium Ion-Coupled Energetics	fig|1219061.36.peg.2066	Na(+)-translocating NADH-quinone reductase subunit C (EC 1.6.5.8)	100 % WWTP effluent	-0.738945	0.000226045	yes
ENERGY	Sodium Ion-Coupled Energetics	fig|1219061.36.peg.2067	Na(+)-translocating NADH-quinone reductase subunit D (EC 1.6.5.8)	50 % WWTP effluent	-0.276286	0.195415	no
ENERGY	Sodium Ion-Coupled Energetics	fig|1219061.36.peg.2067	Na(+)-translocating NADH-quinone reductase subunit D (EC 1.6.5.8)	100 % WWTP effluent	-0.738945	0.000226045	yes
ENERGY	Sodium Ion-Coupled Energetics	fig|1219061.36.peg.2068	Na(+)-translocating NADH-quinone reductase subunit E (EC 1.6.5.8)	50 % WWTP effluent	0.444528	0.0143229	yes
ENERGY	Sodium Ion-Coupled Energetics	fig|1219061.36.peg.2068	Na(+)-translocating NADH-quinone reductase subunit E (EC 1.6.5.8)	100 % WWTP effluent	-0.197653	0.324831	no
ENERGY	Sodium Ion-Coupled Energetics	fig|1219061.36.peg.2069	Na(+)-translocating NADH-quinone reductase subunit F (EC 1.6.5.8)	50 % WWTP effluent	0.353017	0.0596003	no
ENERGY	Sodium Ion-Coupled Energetics	fig|1219061.36.peg.2069	Na(+)-translocating NADH-quinone reductase subunit F (EC 1.6.5.8)	100 % WWTP effluent	-0.183006	0.360845	no
ENERGY	Biogenesis of respiratory chain components	fig|1219061.36.peg.2115	Cytochrome c553	50 % WWTP effluent	0.668914	0.000226045	yes
ENERGY	Biogenesis of respiratory chain components	fig|1219061.36.peg.2115	Cytochrome c553	100 % WWTP effluent	0.467192	0.0147009	yes
ENERGY	Central Metabolism	fig|1219061.36.peg.2120	Hydroxyacylglutathione hydrolase (EC 3.1.2.6)	50 % WWTP effluent	-0.0276065	0.910383	no
ENERGY	Central Metabolism	fig|1219061.36.peg.2120	Hydroxyacylglutathione hydrolase (EC 3.1.2.6)	100 % WWTP effluent	0.0373578	0.880626	no
ENERGY	Biogenesis of respiratory chain components	fig|1219061.36.peg.2193	ABC transporter involved in cytochrome c biogenesis, ATPase component CcmA	50 % WWTP effluent	-0.0493013	0.865004	no
ENERGY	Biogenesis of respiratory chain components	fig|1219061.36.peg.2193	ABC transporter involved in cytochrome c biogenesis, ATPase component CcmA	100 % WWTP effluent	0.00719689	0.983659	no
ENERGY	Biogenesis of respiratory chain components	fig|1219061.36.peg.2194	ABC transporter involved in cytochrome c biogenesis, CcmB subunit	50 % WWTP effluent	0.363285	0.131106	no
ENERGY	Biogenesis of respiratory chain components	fig|1219061.36.peg.2194	ABC transporter involved in cytochrome c biogenesis, CcmB subunit	100 % WWTP effluent	0.245444	0.336418	no
ENERGY	Biogenesis of respiratory chain components	fig|1219061.36.peg.2195	Cytochrome c-type biogenesis protein CcmC, putative heme lyase for CcmE	50 % WWTP effluent	-0.286685	0.156097	no
ENERGY	Biogenesis of respiratory chain components	fig|1219061.36.peg.2195	Cytochrome c-type biogenesis protein CcmC, putative heme lyase for CcmE	100 % WWTP effluent	-0.670772	0.000626951	yes
ENERGY	Biogenesis of respiratory chain components	fig|1219061.36.peg.2196	Cytochrome c-type biogenesis protein CcmD, interacts with CcmCE	50 % WWTP effluent	-0.0763437	0.851967	no
ENERGY	Biogenesis of respiratory chain components	fig|1219061.36.peg.2196	Cytochrome c-type biogenesis protein CcmD, interacts with CcmCE	100 % WWTP effluent	-1.09056	0.00550744	yes
ENERGY	Biogenesis of respiratory chain components	fig|1219061.36.peg.2197	Cytochrome c-type biogenesis protein CcmE, heme chaperone	50 % WWTP effluent	-0.0763437	0.851967	no
ENERGY	Biogenesis of respiratory chain components	fig|1219061.36.peg.2197	Cytochrome c-type biogenesis protein CcmE, heme chaperone	100 % WWTP effluent	-1.09056	0.00550744	yes
ENERGY	Biogenesis of respiratory chain components	fig|1219061.36.peg.2198	Cytochrome c heme lyase subunit CcmF	50 % WWTP effluent	-0.0763437	0.851967	no
ENERGY	Biogenesis of respiratory chain components	fig|1219061.36.peg.2198	Cytochrome c heme lyase subunit CcmF	100 % WWTP effluent	-1.09056	0.00550744	yes
ENERGY	Biogenesis of respiratory chain components	fig|1219061.36.peg.2199	Cytochrome c-type biogenesis protein CcmG/DsbE, thiol:disulfide oxidoreductase	50 % WWTP effluent	0.574356	0.00446119	yes
ENERGY	Biogenesis of respiratory chain components	fig|1219061.36.peg.2199	Cytochrome c-type biogenesis protein CcmG/DsbE, thiol:disulfide oxidoreductase	100 % WWTP effluent	-0.0962117	0.703083	no
ENERGY	Biogenesis of respiratory chain components	fig|1219061.36.peg.2200	Cytochrome c heme lyase subunit CcmL	50 % WWTP effluent	0.574356	0.00446119	yes
ENERGY	Biogenesis of respiratory chain components	fig|1219061.36.peg.2200	Cytochrome c heme lyase subunit CcmL	100 % WWTP effluent	-0.0962117	0.703083	no
ENERGY	Biogenesis of respiratory chain components	fig|1219061.36.peg.2201	Cytochrome c heme lyase subunit CcmH	50 % WWTP effluent	0.574356	0.00446119	yes
ENERGY	Biogenesis of respiratory chain components	fig|1219061.36.peg.2201	Cytochrome c heme lyase subunit CcmH	100 % WWTP effluent	-0.0962117	0.703083	no
ENERGY	Central Metabolism	fig|1219061.36.peg.2249	Lactoylglutathione lyase (EC 4.4.1.5)	50 % WWTP effluent	-1.58803	0.000226045	yes
ENERGY	Central Metabolism	fig|1219061.36.peg.2249	Lactoylglutathione lyase (EC 4.4.1.5)	100 % WWTP effluent	-1.58275	0.000626951	yes
ENERGY	Central Metabolism	fig|1219061.36.peg.227	Alanine dehydrogenase (EC 1.4.1.1)	50 % WWTP effluent	-0.544728	0.00170394	yes
ENERGY	Central Metabolism	fig|1219061.36.peg.227	Alanine dehydrogenase (EC 1.4.1.1)	100 % WWTP effluent	-0.755047	0.000226045	yes
ENERGY	Central Metabolism	fig|1219061.36.peg.23	Methylisocitrate lyase (EC 4.1.3.30)	50 % WWTP effluent	1.65771	0.00738394	yes
ENERGY	Central Metabolism	fig|1219061.36.peg.23	Methylisocitrate lyase (EC 4.1.3.30)	100 % WWTP effluent	2.86751	0.000226045	yes
ENERGY	Fermentation	fig|1219061.36.peg.2310	Pyruvate formate-lyase activating enzyme (EC 1.97.1.4)	50 % WWTP effluent	-0.432145	0.0200264	yes
ENERGY	Fermentation	fig|1219061.36.peg.2310	Pyruvate formate-lyase activating enzyme (EC 1.97.1.4)	100 % WWTP effluent	-0.592711	0.000432787	yes
ENERGY	Fermentation	fig|1219061.36.peg.2313	Pyruvate formate-lyase (EC 2.3.1.54)	50 % WWTP effluent	-1.13384	0.00336592	yes
ENERGY	Fermentation	fig|1219061.36.peg.2313	Pyruvate formate-lyase (EC 2.3.1.54)	100 % WWTP effluent	-1.44489	0.000226045	yes
ENERGY	ATP synthases	fig|1219061.36.peg.232	FIG022979: MoxR-like ATPases	50 % WWTP effluent	2.69115	0.000226045	yes
ENERGY	ATP synthases	fig|1219061.36.peg.232	FIG022979: MoxR-like ATPases	100 % WWTP effluent	2.52237	0.000226045	yes
ENERGY	Central Metabolism	fig|1219061.36.peg.2330	Isocitrate dehydrogenase [NADP] (EC 1.1.1.42); Monomeric isocitrate dehydrogenase [NADP] (EC 1.1.1.42)	50 % WWTP effluent	1.47882	0.000226045	yes
ENERGY	Central Metabolism	fig|1219061.36.peg.2330	Isocitrate dehydrogenase [NADP] (EC 1.1.1.42); Monomeric isocitrate dehydrogenase [NADP] (EC 1.1.1.42)	100 % WWTP effluent	1.16451	0.000226045	yes
ENERGY	Electron accepting reactions	fig|1219061.36.peg.2350	TorA-specific chaperone protein, TorD	50 % WWTP effluent	0.371441	0.0640211	no
ENERGY	Electron accepting reactions	fig|1219061.36.peg.2350	TorA-specific chaperone protein, TorD	100 % WWTP effluent	0.344666	0.093698	no
ENERGY	Electron accepting reactions	fig|1219061.36.peg.2351	Trimethylamine-N-oxide operon transcriptional regulatory protein TorR	50 % WWTP effluent	-0.640926	0.000998944	yes
ENERGY	Electron accepting reactions	fig|1219061.36.peg.2351	Trimethylamine-N-oxide operon transcriptional regulatory protein TorR	100 % WWTP effluent	-0.663224	0.000226045	yes
ENERGY	Biogenesis of respiratory chain components	fig|1219061.36.peg.2367	Cytochrome d ubiquinol oxidase subunit I (EC 1.10.3.-)	50 % WWTP effluent	-1.10865	0.000226045	yes
ENERGY	Electron accepting reactions	fig|1219061.36.peg.2367	Cytochrome d ubiquinol oxidase subunit I (EC 1.10.3.-)	50 % WWTP effluent	-1.10865	0.000226045	yes
ENERGY	Biogenesis of respiratory chain components	fig|1219061.36.peg.2367	Cytochrome d ubiquinol oxidase subunit I (EC 1.10.3.-)	100 % WWTP effluent	-1.31076	0.000226045	yes
ENERGY	Electron accepting reactions	fig|1219061.36.peg.2367	Cytochrome d ubiquinol oxidase subunit I (EC 1.10.3.-)	100 % WWTP effluent	-1.31076	0.000226045	yes
ENERGY	Biogenesis of respiratory chain components	fig|1219061.36.peg.2368	Cytochrome d ubiquinol oxidase subunit II (EC 1.10.3.-)	50 % WWTP effluent	-1.52933	0.000226045	yes
ENERGY	Electron accepting reactions	fig|1219061.36.peg.2368	Cytochrome d ubiquinol oxidase subunit II (EC 1.10.3.-)	50 % WWTP effluent	-1.52933	0.000226045	yes
ENERGY	Biogenesis of respiratory chain components	fig|1219061.36.peg.2368	Cytochrome d ubiquinol oxidase subunit II (EC 1.10.3.-)	100 % WWTP effluent	-1.60239	0.000226045	yes
ENERGY	Electron accepting reactions	fig|1219061.36.peg.2368	Cytochrome d ubiquinol oxidase subunit II (EC 1.10.3.-)	100 % WWTP effluent	-1.60239	0.000226045	yes
ENERGY	Biogenesis of respiratory chain components	fig|1219061.36.peg.2369	Cytochrome d ubiquinol oxidase subunit X (EC 1.10.3.-)	50 % WWTP effluent	-0.968142	0.000998944	yes
ENERGY	Electron accepting reactions	fig|1219061.36.peg.2369	Cytochrome d ubiquinol oxidase subunit X (EC 1.10.3.-)	50 % WWTP effluent	-0.968142	0.000998944	yes
ENERGY	Biogenesis of respiratory chain components	fig|1219061.36.peg.2369	Cytochrome d ubiquinol oxidase subunit X (EC 1.10.3.-)	100 % WWTP effluent	-0.63206	0.0579064	no
ENERGY	Electron accepting reactions	fig|1219061.36.peg.2369	Cytochrome d ubiquinol oxidase subunit X (EC 1.10.3.-)	100 % WWTP effluent	-0.63206	0.0579064	no
ENERGY	Electron accepting reactions	fig|1219061.36.peg.2370	Cyd operon protein YbgE	50 % WWTP effluent	-0.968142	0.000998944	yes
ENERGY	Electron accepting reactions	fig|1219061.36.peg.2370	Cyd operon protein YbgE	100 % WWTP effluent	-0.63206	0.0579064	no
ENERGY	Fermentation	fig|1219061.36.peg.2409	D-lactate dehydrogenase (EC 1.1.1.28)	50 % WWTP effluent	0.412844	0.0339116	yes
ENERGY	Fermentation	fig|1219061.36.peg.2409	D-lactate dehydrogenase (EC 1.1.1.28)	100 % WWTP effluent	-0.31399	0.127017	no
ENERGY	Central Metabolism	fig|1219061.36.peg.2427	BioD-like N-terminal domain / Phosphate acetyltransferase (EC 2.3.1.8)	50 % WWTP effluent	-2.21389	0.000226045	yes
ENERGY	Fermentation	fig|1219061.36.peg.2427	BioD-like N-terminal domain / Phosphate acetyltransferase (EC 2.3.1.8)	50 % WWTP effluent	-2.21389	0.000226045	yes
ENERGY	Central Metabolism	fig|1219061.36.peg.2427	BioD-like N-terminal domain / Phosphate acetyltransferase (EC 2.3.1.8)	100 % WWTP effluent	-2.99187	0.000226045	yes
ENERGY	Fermentation	fig|1219061.36.peg.2427	BioD-like N-terminal domain / Phosphate acetyltransferase (EC 2.3.1.8)	100 % WWTP effluent	-2.99187	0.000226045	yes
ENERGY	Central Metabolism	fig|1219061.36.peg.2428	Acetate kinase (EC 2.7.2.1)	50 % WWTP effluent	-0.823061	0.000226045	yes
ENERGY	Fermentation	fig|1219061.36.peg.2428	Acetate kinase (EC 2.7.2.1)	50 % WWTP effluent	-0.823061	0.000226045	yes
ENERGY	Central Metabolism	fig|1219061.36.peg.2428	Acetate kinase (EC 2.7.2.1)	100 % WWTP effluent	-1.146	0.000226045	yes
ENERGY	Fermentation	fig|1219061.36.peg.2428	Acetate kinase (EC 2.7.2.1)	100 % WWTP effluent	-1.146	0.000226045	yes
ENERGY	Biogenesis of respiratory chain components	fig|1219061.36.peg.2437	Periplasmic thiol:disulfide oxidoreductase DsbB, required for DsbA reoxidation	50 % WWTP effluent	-0.104696	0.805454	no
ENERGY	Biogenesis of respiratory chain components	fig|1219061.36.peg.2437	Periplasmic thiol:disulfide oxidoreductase DsbB, required for DsbA reoxidation	100 % WWTP effluent	0.0823953	0.837496	no
ENERGY	Central Metabolism	fig|1219061.36.peg.2473	L-serine dehydratase, beta subunit (EC 4.3.1.17) / L-serine dehydratase, alpha subunit (EC 4.3.1.17)	50 % WWTP effluent	-1.57544	0.000226045	yes
ENERGY	Central Metabolism	fig|1219061.36.peg.2473	L-serine dehydratase, beta subunit (EC 4.3.1.17) / L-serine dehydratase, alpha subunit (EC 4.3.1.17)	100 % WWTP effluent	-2.19621	0.000226045	yes
ENERGY	Central Metabolism	fig|1219061.36.peg.2474	Serine transporter	50 % WWTP effluent	-2.19611	0.000226045	yes
ENERGY	Central Metabolism	fig|1219061.36.peg.2474	Serine transporter	100 % WWTP effluent	-2.31166	0.000226045	yes
ENERGY	Central Metabolism	fig|1219061.36.peg.2480	Fumarate hydratase class I, aerobic (EC 4.2.1.2)	50 % WWTP effluent	1.49382	0.000226045	yes
ENERGY	Electron donating reactions	fig|1219061.36.peg.2480	Fumarate hydratase class I, aerobic (EC 4.2.1.2)	50 % WWTP effluent	1.49382	0.000226045	yes
ENERGY	Central Metabolism	fig|1219061.36.peg.2480	Fumarate hydratase class I, aerobic (EC 4.2.1.2)	100 % WWTP effluent	0.907165	0.000226045	yes
ENERGY	Electron donating reactions	fig|1219061.36.peg.2480	Fumarate hydratase class I, aerobic (EC 4.2.1.2)	100 % WWTP effluent	0.907165	0.000226045	yes
ENERGY	Central Metabolism	fig|1219061.36.peg.253	Pyruvate kinase (EC 2.7.1.40)	50 % WWTP effluent	0.0369834	0.871861	no
ENERGY	Central Metabolism	fig|1219061.36.peg.253	Pyruvate kinase (EC 2.7.1.40)	100 % WWTP effluent	-0.17748	0.381853	no
ENERGY	Central Metabolism	fig|1219061.36.peg.260	PTS system, glucose-specific IIC component / PTS system, glucose-specific IIB component (EC 2.7.1.199)	50 % WWTP effluent	-1.16747	0.000226045	yes
ENERGY	Central Metabolism	fig|1219061.36.peg.260	PTS system, glucose-specific IIC component / PTS system, glucose-specific IIB component (EC 2.7.1.199)	100 % WWTP effluent	-1.68895	0.000226045	yes
ENERGY	Central Metabolism	fig|1219061.36.peg.269	Malonyl CoA-acyl carrier protein transacylase (EC 2.3.1.39)	50 % WWTP effluent	-1.27425	0.000226045	yes
ENERGY	Central Metabolism	fig|1219061.36.peg.269	Malonyl CoA-acyl carrier protein transacylase (EC 2.3.1.39)	100 % WWTP effluent	-2.2571	0.000226045	yes
ENERGY	Biogenesis of respiratory chain components	fig|1219061.36.peg.286	Cytochrome c-type heme lyase subunit nrfF, nitrite reductase complex assembly	50 % WWTP effluent	1.94885	0.000226045	yes
ENERGY	Biogenesis of respiratory chain components	fig|1219061.36.peg.286	Cytochrome c-type heme lyase subunit nrfF, nitrite reductase complex assembly	100 % WWTP effluent	1.47862	0.000226045	yes
ENERGY	Biogenesis of respiratory chain components	fig|1219061.36.peg.291	Cytochrome c-type protein NrfB precursor	50 % WWTP effluent	2.05011	0.000226045	yes
ENERGY	Biogenesis of respiratory chain components	fig|1219061.36.peg.291	Cytochrome c-type protein NrfB precursor	100 % WWTP effluent	1.96426	0.000226045	yes
ENERGY	Central Metabolism	fig|1219061.36.peg.2913	NAD-dependent protein deacetylase of SIR2 family	50 % WWTP effluent	1.01452	0.000226045	yes
ENERGY	Central Metabolism	fig|1219061.36.peg.2913	NAD-dependent protein deacetylase of SIR2 family	100 % WWTP effluent	1.40851	0.000226045	yes
ENERGY	Biogenesis of respiratory chain components	fig|1219061.36.peg.292	Cytochrome c552 precursor (EC 1.7.2.2)	50 % WWTP effluent	2.36757	0.000226045	yes
ENERGY	Biogenesis of respiratory chain components	fig|1219061.36.peg.292	Cytochrome c552 precursor (EC 1.7.2.2)	100 % WWTP effluent	1.94154	0.000226045	yes
ENERGY	Biogenesis of respiratory chain components	fig|1219061.36.peg.2922	Type cbb3 cytochrome oxidase biogenesis protein CcoS, involved in heme b insertion	50 % WWTP effluent	-0.708569	0.240379	no
ENERGY	Electron accepting reactions	fig|1219061.36.peg.2922	Type cbb3 cytochrome oxidase biogenesis protein CcoS, involved in heme b insertion	50 % WWTP effluent	-0.708569	0.240379	no
ENERGY	Biogenesis of respiratory chain components	fig|1219061.36.peg.2922	Type cbb3 cytochrome oxidase biogenesis protein CcoS, involved in heme b insertion	100 % WWTP effluent	-0.443718	0.449733	no
ENERGY	Electron accepting reactions	fig|1219061.36.peg.2922	Type cbb3 cytochrome oxidase biogenesis protein CcoS, involved in heme b insertion	100 % WWTP effluent	-0.443718	0.449733	no
ENERGY	Biogenesis of respiratory chain components	fig|1219061.36.peg.2923	Type cbb3 cytochrome oxidase biogenesis protein CcoI; Copper-translocating P-type ATPase (EC 3.6.3.4)	50 % WWTP effluent	0.688014	0.000226045	yes
ENERGY	Biogenesis of respiratory chain components	fig|1219061.36.peg.2923	Type cbb3 cytochrome oxidase biogenesis protein CcoI; Copper-translocating P-type ATPase (EC 3.6.3.4)	100 % WWTP effluent	-0.296064	0.117445	no
ENERGY	Biogenesis of respiratory chain components	fig|1219061.36.peg.2924	Putative analog of CcoH, COG3198	50 % WWTP effluent	1.34107	0.000226045	yes
ENERGY	Biogenesis of respiratory chain components	fig|1219061.36.peg.2924	Putative analog of CcoH, COG3198	100 % WWTP effluent	0.40102	0.0669366	no
ENERGY	Biogenesis of respiratory chain components	fig|1219061.36.peg.2925	Cytochrome c oxidase (cbb3-type) subunit CcoP (EC 1.9.3.1)	50 % WWTP effluent	0.902661	0.0586528	no
ENERGY	Electron accepting reactions	fig|1219061.36.peg.2925	Cytochrome c oxidase (cbb3-type) subunit CcoP (EC 1.9.3.1)	50 % WWTP effluent	0.902661	0.0586528	no
ENERGY	Biogenesis of respiratory chain components	fig|1219061.36.peg.2925	Cytochrome c oxidase (cbb3-type) subunit CcoP (EC 1.9.3.1)	100 % WWTP effluent	0.442441	0.399395	no
ENERGY	Electron accepting reactions	fig|1219061.36.peg.2925	Cytochrome c oxidase (cbb3-type) subunit CcoP (EC 1.9.3.1)	100 % WWTP effluent	0.442441	0.399395	no
ENERGY	Biogenesis of respiratory chain components	fig|1219061.36.peg.2926	Cytochrome c oxidase (cbb3-type) subunit CcoQ (EC 1.9.3.1)	50 % WWTP effluent	0.902661	0.0586528	no
ENERGY	Electron accepting reactions	fig|1219061.36.peg.2926	Cytochrome c oxidase (cbb3-type) subunit CcoQ (EC 1.9.3.1)	50 % WWTP effluent	0.902661	0.0586528	no
ENERGY	Biogenesis of respiratory chain components	fig|1219061.36.peg.2926	Cytochrome c oxidase (cbb3-type) subunit CcoQ (EC 1.9.3.1)	100 % WWTP effluent	0.442441	0.399395	no
ENERGY	Electron accepting reactions	fig|1219061.36.peg.2926	Cytochrome c oxidase (cbb3-type) subunit CcoQ (EC 1.9.3.1)	100 % WWTP effluent	0.442441	0.399395	no
ENERGY	Biogenesis of respiratory chain components	fig|1219061.36.peg.2927	Cytochrome c oxidase (cbb3-type) subunit CcoO (EC 1.9.3.1)	50 % WWTP effluent	0.384333	0.0356347	yes
ENERGY	Electron accepting reactions	fig|1219061.36.peg.2927	Cytochrome c oxidase (cbb3-type) subunit CcoO (EC 1.9.3.1)	50 % WWTP effluent	0.384333	0.0356347	yes
ENERGY	Biogenesis of respiratory chain components	fig|1219061.36.peg.2927	Cytochrome c oxidase (cbb3-type) subunit CcoO (EC 1.9.3.1)	100 % WWTP effluent	0.119016	0.57346	no
ENERGY	Electron accepting reactions	fig|1219061.36.peg.2927	Cytochrome c oxidase (cbb3-type) subunit CcoO (EC 1.9.3.1)	100 % WWTP effluent	0.119016	0.57346	no
ENERGY	Biogenesis of respiratory chain components	fig|1219061.36.peg.2928	Cytochrome c oxidase (cbb3-type) subunit CcoN (EC 1.9.3.1)	50 % WWTP effluent	0.312065	0.0897281	no
ENERGY	Biogenesis of respiratory chain components	fig|1219061.36.peg.2928	Cytochrome c oxidase (cbb3-type) subunit CcoN (EC 1.9.3.1)	100 % WWTP effluent	-0.0359849	0.872889	no
ENERGY	Central Metabolism	fig|1219061.36.peg.2989	6-phosphogluconate dehydrogenase, decarboxylating (EC 1.1.1.44)	50 % WWTP effluent	-0.42882	0.0211148	yes
ENERGY	Central Metabolism	fig|1219061.36.peg.2989	6-phosphogluconate dehydrogenase, decarboxylating (EC 1.1.1.44)	100 % WWTP effluent	-1.08686	0.000226045	yes
ENERGY	Central Metabolism	fig|1219061.36.peg.2990	6-phosphogluconolactonase (EC 3.1.1.31), eukaryotic type	50 % WWTP effluent	-0.510532	0.0104372	yes
ENERGY	Central Metabolism	fig|1219061.36.peg.2990	6-phosphogluconolactonase (EC 3.1.1.31), eukaryotic type	100 % WWTP effluent	-0.831435	0.000226045	yes
ENERGY	Central Metabolism	fig|1219061.36.peg.2991	Glucose-6-phosphate 1-dehydrogenase (EC 1.1.1.49)	50 % WWTP effluent	-0.510532	0.0104372	yes
ENERGY	Central Metabolism	fig|1219061.36.peg.2991	Glucose-6-phosphate 1-dehydrogenase (EC 1.1.1.49)	100 % WWTP effluent	-0.831435	0.000226045	yes
ENERGY	Central Metabolism	fig|1219061.36.peg.3016	Acylphosphate phosphohydrolase (EC 3.6.1.7)	50 % WWTP effluent	-0.199209	0.510462	no
ENERGY	Central Metabolism	fig|1219061.36.peg.3016	Acylphosphate phosphohydrolase (EC 3.6.1.7)	100 % WWTP effluent	-0.0414331	0.898999	no
ENERGY	Central Metabolism	fig|1219061.36.peg.311	PTS system, cellobiose-specific IIC component	50 % WWTP effluent	0.291119	0.143369	no
ENERGY	Central Metabolism	fig|1219061.36.peg.311	PTS system, cellobiose-specific IIC component	100 % WWTP effluent	1.52035	0.000226045	yes
ENERGY	Fermentation	fig|1219061.36.peg.3149	L-lactate dehydrogenase (EC 1.1.1.27)	50 % WWTP effluent	0.618427	0.00187389	yes
ENERGY	Fermentation	fig|1219061.36.peg.3149	L-lactate dehydrogenase (EC 1.1.1.27)	100 % WWTP effluent	1.01728	0.000226045	yes
ENERGY	Biogenesis of respiratory chain components	fig|1219061.36.peg.3167	Periplasmic thiol:disulfide interchange protein DsbA	50 % WWTP effluent	-0.64578	0.093698	no
ENERGY	Biogenesis of respiratory chain components	fig|1219061.36.peg.3167	Periplasmic thiol:disulfide interchange protein DsbA	100 % WWTP effluent	-1.07945	0.013927	yes
ENERGY	Central Metabolism	fig|1219061.36.peg.3232	PTS system, fructose-specific IIC component / PTS system, fructose-specific IIB component (EC 2.7.1.202)	50 % WWTP effluent	-1.59383	0.000226045	yes
ENERGY	Central Metabolism	fig|1219061.36.peg.3232	PTS system, fructose-specific IIC component / PTS system, fructose-specific IIB component (EC 2.7.1.202)	100 % WWTP effluent	-1.86413	0.000226045	yes
ENERGY	Central Metabolism	fig|1219061.36.peg.3236	PTS system, fructose-specific IIA component (EC 2.7.1.202) / PTS system, fructose-specific IIC component / PTS system, fructose-specific IIB component (EC 2.7.1.202)	50 % WWTP effluent	-1.71757	0.000226045	yes
ENERGY	Central Metabolism	fig|1219061.36.peg.3236	PTS system, fructose-specific IIA component (EC 2.7.1.202) / PTS system, fructose-specific IIC component / PTS system, fructose-specific IIB component (EC 2.7.1.202)	100 % WWTP effluent	-2.04899	0.000226045	yes
ENERGY	Central Metabolism	fig|1219061.36.peg.3240	PTS system, mannose-specific IIA component (EC 2.7.1.191) / PTS system, mannose-specific IIB component (EC 2.7.1.191) / PTS system, mannose-specific IIC component	50 % WWTP effluent	-3.02703	0.000226045	yes
ENERGY	Central Metabolism	fig|1219061.36.peg.3240	PTS system, mannose-specific IIA component (EC 2.7.1.191) / PTS system, mannose-specific IIB component (EC 2.7.1.191) / PTS system, mannose-specific IIC component	100 % WWTP effluent	-3.79205	0.000226045	yes
ENERGY	Central Metabolism	fig|1219061.36.peg.3306	Lactoylglutathione lyase	50 % WWTP effluent	1.84722	0.000226045	yes
ENERGY	Central Metabolism	fig|1219061.36.peg.3306	Lactoylglutathione lyase	100 % WWTP effluent	0.849985	0.000226045	yes
ENERGY	Biogenesis of respiratory chain components	fig|1219061.36.peg.3346	Cytochrome oxidase biogenesis protein Sco1/SenC/PrrC, thiol-disulfide reductase involved in Cu(I) insertion into CoxII Cu(A) center	50 % WWTP effluent	-0.456949	0.0832755	no
ENERGY	Electron accepting reactions	fig|1219061.36.peg.3346	Cytochrome oxidase biogenesis protein Sco1/SenC/PrrC, thiol-disulfide reductase involved in Cu(I) insertion into CoxII Cu(A) center	50 % WWTP effluent	-0.456949	0.0832755	no
ENERGY	Biogenesis of respiratory chain components	fig|1219061.36.peg.3346	Cytochrome oxidase biogenesis protein Sco1/SenC/PrrC, thiol-disulfide reductase involved in Cu(I) insertion into CoxII Cu(A) center	100 % WWTP effluent	-1.00038	0.000626951	yes
ENERGY	Electron accepting reactions	fig|1219061.36.peg.3346	Cytochrome oxidase biogenesis protein Sco1/SenC/PrrC, thiol-disulfide reductase involved in Cu(I) insertion into CoxII Cu(A) center	100 % WWTP effluent	-1.00038	0.000626951	yes
ENERGY	Biogenesis of respiratory chain components	fig|1219061.36.peg.3347	Copper metallochaperone PCu(A)C, inserts Cu(I) into cytochrome oxidase subunit II	50 % WWTP effluent	0.682173	0.00238719	yes
ENERGY	Biogenesis of respiratory chain components	fig|1219061.36.peg.3347	Copper metallochaperone PCu(A)C, inserts Cu(I) into cytochrome oxidase subunit II	100 % WWTP effluent	-0.543005	0.0274731	yes
ENERGY	Central Metabolism	fig|1219061.36.peg.3439	PTS system, N-acetylmuramic acid-specific IIB component (EC 2.7.1.192) / PTS system, N-acetylmuramic acid-specific IIC component	50 % WWTP effluent	-0.420913	0.255928	no
ENERGY	Central Metabolism	fig|1219061.36.peg.3439	PTS system, N-acetylmuramic acid-specific IIB component (EC 2.7.1.192) / PTS system, N-acetylmuramic acid-specific IIC component	100 % WWTP effluent	-1.02777	0.0154827	yes
ENERGY	Central Metabolism	fig|1219061.36.peg.3487	4-hydroxy-2-oxoglutarate aldolase (EC 4.1.3.16) @ 2-dehydro-3-deoxyphosphogluconate aldolase (EC 4.1.2.14)	50 % WWTP effluent	-0.068428	0.801695	no
ENERGY	Central Metabolism	fig|1219061.36.peg.3487	4-hydroxy-2-oxoglutarate aldolase (EC 4.1.3.16) @ 2-dehydro-3-deoxyphosphogluconate aldolase (EC 4.1.2.14)	100 % WWTP effluent	-0.891693	0.000815517	yes
ENERGY	Central Metabolism	fig|1219061.36.peg.3488	2-dehydro-3-deoxygluconokinase (EC 2.7.1.45)	50 % WWTP effluent	0.00509428	0.983633	no
ENERGY	Central Metabolism	fig|1219061.36.peg.3488	2-dehydro-3-deoxygluconokinase (EC 2.7.1.45)	100 % WWTP effluent	-0.422412	0.102245	no
ENERGY	Central Metabolism	fig|1219061.36.peg.3542	PTS system, N-acetylgalactosamine-specific IIB component	50 % WWTP effluent	0.112774	0.818201	no
ENERGY	Central Metabolism	fig|1219061.36.peg.3542	PTS system, N-acetylgalactosamine-specific IIB component	100 % WWTP effluent	0.926139	0.0145689	yes
ENERGY	Central Metabolism	fig|1219061.36.peg.3543	PTS system, N-acetylgalactosamine-specific IIC component	50 % WWTP effluent	-0.660215	0.000432787	yes
ENERGY	Central Metabolism	fig|1219061.36.peg.3543	PTS system, N-acetylgalactosamine-specific IIC component	100 % WWTP effluent	0.804359	0.000226045	yes
ENERGY	Central Metabolism	fig|1219061.36.peg.3544	PTS system, N-acetylgalactosamine-specific IID component	50 % WWTP effluent	-0.660215	0.000432787	yes
ENERGY	Central Metabolism	fig|1219061.36.peg.3544	PTS system, N-acetylgalactosamine-specific IID component	100 % WWTP effluent	0.804359	0.000226045	yes
ENERGY	Central Metabolism	fig|1219061.36.peg.357	Lactoylglutathione lyase (EC 4.4.1.5)	50 % WWTP effluent	0.0464893	0.854774	no
ENERGY	Central Metabolism	fig|1219061.36.peg.357	Lactoylglutathione lyase (EC 4.4.1.5)	100 % WWTP effluent	-0.342298	0.120464	no
ENERGY	Central Metabolism	fig|1219061.36.peg.3668	2-dehydro-3-deoxygluconokinase (EC 2.7.1.45)	50 % WWTP effluent	0.531224	0.0704584	no
ENERGY	Central Metabolism	fig|1219061.36.peg.3668	2-dehydro-3-deoxygluconokinase (EC 2.7.1.45)	100 % WWTP effluent	0.0270133	0.939839	no
ENERGY	Central Metabolism	fig|1219061.36.peg.3669	4-hydroxy-2-oxoglutarate aldolase (EC 4.1.3.16) @ 2-dehydro-3-deoxyphosphogluconate aldolase (EC 4.1.2.14)	50 % WWTP effluent	0.842286	0.000226045	yes
ENERGY	Central Metabolism	fig|1219061.36.peg.3669	4-hydroxy-2-oxoglutarate aldolase (EC 4.1.3.16) @ 2-dehydro-3-deoxyphosphogluconate aldolase (EC 4.1.2.14)	100 % WWTP effluent	0.0708339	0.825959	no
ENERGY	Central Metabolism	fig|1219061.36.peg.369	Acetaldehyde dehydrogenase (EC 1.2.1.10) / Alcohol dehydrogenase (EC 1.1.1.1)	50 % WWTP effluent	-1.54845	0.000226045	yes
ENERGY	Fermentation	fig|1219061.36.peg.369	Acetaldehyde dehydrogenase (EC 1.2.1.10) / Alcohol dehydrogenase (EC 1.1.1.1)	50 % WWTP effluent	-1.54845	0.000226045	yes
ENERGY	Central Metabolism	fig|1219061.36.peg.369	Acetaldehyde dehydrogenase (EC 1.2.1.10) / Alcohol dehydrogenase (EC 1.1.1.1)	100 % WWTP effluent	-2.56093	0.000226045	yes
ENERGY	Fermentation	fig|1219061.36.peg.369	Acetaldehyde dehydrogenase (EC 1.2.1.10) / Alcohol dehydrogenase (EC 1.1.1.1)	100 % WWTP effluent	-2.56093	0.000226045	yes
ENERGY	Central Metabolism	fig|1219061.36.peg.3697	Aldehyde dehydrogenase (EC 1.2.1.3)	50 % WWTP effluent	3.92619	0.000226045	yes
ENERGY	Central Metabolism	fig|1219061.36.peg.3697	Aldehyde dehydrogenase (EC 1.2.1.3)	100 % WWTP effluent	3.96685	0.000226045	yes
ENERGY	Central Metabolism	fig|1219061.36.peg.3795	NADP-dependent glyceraldehyde-3-phosphate dehydrogenase (EC 1.2.1.13)	50 % WWTP effluent	-0.328068	0.118713	no
ENERGY	Central Metabolism	fig|1219061.36.peg.3795	NADP-dependent glyceraldehyde-3-phosphate dehydrogenase (EC 1.2.1.13)	100 % WWTP effluent	0.0458295	0.851157	no
ENERGY	Central Metabolism	fig|1219061.36.peg.3807	Glucokinase (EC 2.7.1.2)	50 % WWTP effluent	-0.539392	0.0857611	no
ENERGY	Central Metabolism	fig|1219061.36.peg.3807	Glucokinase (EC 2.7.1.2)	100 % WWTP effluent	-0.510686	0.0994687	no
ENERGY	Biogenesis of respiratory chain components	fig|1219061.36.peg.3840	Cytochrome c-type protein NapC	50 % WWTP effluent	3.14655	0.000226045	yes
ENERGY	Biogenesis of respiratory chain components	fig|1219061.36.peg.3840	Cytochrome c-type protein NapC	100 % WWTP effluent	3.09371	0.000226045	yes
ENERGY	Central Metabolism	fig|1219061.36.peg.3886	Lactoylglutathione lyase	50 % WWTP effluent	0.369932	0.392382	no
ENERGY	Central Metabolism	fig|1219061.36.peg.3886	Lactoylglutathione lyase	100 % WWTP effluent	0.821853	0.0367054	yes
ENERGY	Biogenesis of respiratory chain components	fig|1219061.36.peg.3925	Cytochrome c oxidase polypeptide II (EC 1.9.3.1)	50 % WWTP effluent	0.365797	0.331684	no
ENERGY	Biogenesis of respiratory chain components	fig|1219061.36.peg.3925	Cytochrome c oxidase polypeptide II (EC 1.9.3.1)	100 % WWTP effluent	1.56897	0.000226045	yes
ENERGY	Biogenesis of respiratory chain components	fig|1219061.36.peg.3926	Cytochrome c oxidase polypeptide I (EC 1.9.3.1)	50 % WWTP effluent	0.365797	0.331684	no
ENERGY	Biogenesis of respiratory chain components	fig|1219061.36.peg.3926	Cytochrome c oxidase polypeptide I (EC 1.9.3.1)	100 % WWTP effluent	1.56897	0.000226045	yes
ENERGY	Biogenesis of respiratory chain components	fig|1219061.36.peg.3927	Cytochrome oxidase biogenesis protein Cox11-CtaG, copper delivery to Cox1	50 % WWTP effluent	0.365797	0.331684	no
ENERGY	Biogenesis of respiratory chain components	fig|1219061.36.peg.3927	Cytochrome oxidase biogenesis protein Cox11-CtaG, copper delivery to Cox1	100 % WWTP effluent	1.56897	0.000226045	yes
ENERGY	Biogenesis of respiratory chain components	fig|1219061.36.peg.3928	Cytochrome c oxidase polypeptide III (EC 1.9.3.1)	50 % WWTP effluent	0.365797	0.331684	no
ENERGY	Biogenesis of respiratory chain components	fig|1219061.36.peg.3928	Cytochrome c oxidase polypeptide III (EC 1.9.3.1)	100 % WWTP effluent	1.56897	0.000226045	yes
ENERGY	Biogenesis of respiratory chain components	fig|1219061.36.peg.3930	Cytochrome oxidase biogenesis protein Surf1, facilitates heme A insertion	50 % WWTP effluent	0.43594	0.0542541	no
ENERGY	Biogenesis of respiratory chain components	fig|1219061.36.peg.3930	Cytochrome oxidase biogenesis protein Surf1, facilitates heme A insertion	100 % WWTP effluent	1.28285	0.000226045	yes
ENERGY	Biogenesis of respiratory chain components	fig|1219061.36.peg.3931	Hypothetical protein in cytochrome oxidase biogenesis cluster	50 % WWTP effluent	0.43594	0.0542541	no
ENERGY	Biogenesis of respiratory chain components	fig|1219061.36.peg.3931	Hypothetical protein in cytochrome oxidase biogenesis cluster	100 % WWTP effluent	1.28285	0.000226045	yes
ENERGY	Biogenesis of respiratory chain components	fig|1219061.36.peg.3932	Heme A synthase, cytochrome oxidase biogenesis protein Cox15-CtaA	50 % WWTP effluent	0.43594	0.0542541	no
ENERGY	Biogenesis of respiratory chain components	fig|1219061.36.peg.3932	Heme A synthase, cytochrome oxidase biogenesis protein Cox15-CtaA	100 % WWTP effluent	1.28285	0.000226045	yes
ENERGY	Biogenesis of respiratory chain components	fig|1219061.36.peg.3933	Heme O synthase, protoheme IX farnesyltransferase, COX10-CtaB	50 % WWTP effluent	0.43594	0.0542541	no
ENERGY	Biogenesis of respiratory chain components	fig|1219061.36.peg.3933	Heme O synthase, protoheme IX farnesyltransferase, COX10-CtaB	100 % WWTP effluent	1.28285	0.000226045	yes
ENERGY	Central Metabolism	fig|1219061.36.peg.3940	Transketolase (EC 2.2.1.1)	50 % WWTP effluent	0.329366	0.0772343	no
ENERGY	Central Metabolism	fig|1219061.36.peg.3940	Transketolase (EC 2.2.1.1)	100 % WWTP effluent	-0.28506	0.13525	no
ENERGY	Central Metabolism	fig|1219061.36.peg.3941	Transaldolase (EC 2.2.1.2)	50 % WWTP effluent	0.711391	0.000226045	yes
ENERGY	Central Metabolism	fig|1219061.36.peg.3941	Transaldolase (EC 2.2.1.2)	100 % WWTP effluent	0.45227	0.0111145	yes
ENERGY	Central Metabolism	fig|1219061.36.peg.395	NAD-dependent glyceraldehyde-3-phosphate dehydrogenase (EC 1.2.1.12)	50 % WWTP effluent	-0.767569	0.0220856	yes
ENERGY	Central Metabolism	fig|1219061.36.peg.395	NAD-dependent glyceraldehyde-3-phosphate dehydrogenase (EC 1.2.1.12)	100 % WWTP effluent	-0.950363	0.00430652	yes
ENERGY	Central Metabolism	fig|1219061.36.peg.3980	Putative oxidoreductase YncB	50 % WWTP effluent	-0.413698	0.353317	no
ENERGY	Central Metabolism	fig|1219061.36.peg.3980	Putative oxidoreductase YncB	100 % WWTP effluent	0.0584726	0.907426	no
ENERGY	Central Metabolism	fig|1219061.36.peg.3995	Branched-chain acyl-CoA dehydrogenase (EC 1.3.99.12)	50 % WWTP effluent	0.888465	0.000226045	yes
ENERGY	Central Metabolism	fig|1219061.36.peg.3995	Branched-chain acyl-CoA dehydrogenase (EC 1.3.99.12)	100 % WWTP effluent	1.80927	0.000226045	yes
ENERGY	Central Metabolism	fig|1219061.36.peg.3996	Enoyl-CoA hydratase (EC 4.2.1.17) => degradation of branched-chain amino acids and alpha-keto acids	50 % WWTP effluent	0.772947	0.000226045	yes
ENERGY	Central Metabolism	fig|1219061.36.peg.3996	Enoyl-CoA hydratase (EC 4.2.1.17) => degradation of branched-chain amino acids and alpha-keto acids	100 % WWTP effluent	1.53456	0.000226045	yes
ENERGY	Central Metabolism	fig|1219061.36.peg.4016	Dihydrolipoamide acyltransferase component of branched-chain alpha-keto acid dehydrogenase complex (EC 2.3.1.168)	50 % WWTP effluent	1.13935	0.000226045	yes
ENERGY	Central Metabolism	fig|1219061.36.peg.4016	Dihydrolipoamide acyltransferase component of branched-chain alpha-keto acid dehydrogenase complex (EC 2.3.1.168)	100 % WWTP effluent	1.71536	0.000226045	yes
ENERGY	Central Metabolism	fig|1219061.36.peg.4017	Branched-chain alpha-keto acid dehydrogenase, E1 component, beta subunit (EC 1.2.4.4)	50 % WWTP effluent	1.13935	0.000226045	yes
ENERGY	Central Metabolism	fig|1219061.36.peg.4017	Branched-chain alpha-keto acid dehydrogenase, E1 component, beta subunit (EC 1.2.4.4)	100 % WWTP effluent	1.71536	0.000226045	yes
ENERGY	Central Metabolism	fig|1219061.36.peg.4018	Branched-chain alpha-keto acid dehydrogenase, E1 component, alpha subunit (EC 1.2.4.4)	50 % WWTP effluent	1.13935	0.000226045	yes
ENERGY	Central Metabolism	fig|1219061.36.peg.4018	Branched-chain alpha-keto acid dehydrogenase, E1 component, alpha subunit (EC 1.2.4.4)	100 % WWTP effluent	1.71536	0.000226045	yes
ENERGY	Fermentation	fig|1219061.36.peg.4218	Formate efflux transporter FocA	50 % WWTP effluent	-1.58537	0.000226045	yes
ENERGY	Fermentation	fig|1219061.36.peg.4218	Formate efflux transporter FocA	100 % WWTP effluent	-1.22865	0.000226045	yes
ENERGY	Central Metabolism	fig|1219061.36.peg.4242	Pyruvate kinase (EC 2.7.1.40)	50 % WWTP effluent	-0.51878	0.0897281	no
ENERGY	Central Metabolism	fig|1219061.36.peg.4242	Pyruvate kinase (EC 2.7.1.40)	100 % WWTP effluent	-0.717798	0.0208625	yes
ENERGY	Central Metabolism	fig|1219061.36.peg.4249	PTS system, fructose-specific IIA component (EC 2.7.1.202) / Fructose-specific phosphocarrier protein HPr	50 % WWTP effluent	-2.22063	0.000226045	yes
ENERGY	Central Metabolism	fig|1219061.36.peg.4249	PTS system, fructose-specific IIA component (EC 2.7.1.202) / Fructose-specific phosphocarrier protein HPr	100 % WWTP effluent	-2.37031	0.000226045	yes
ENERGY	Central Metabolism	fig|1219061.36.peg.4251	PTS system, fructose-specific IIB component (EC 2.7.1.202) / PTS system, fructose-specific IIB component (EC 2.7.1.202) / PTS system, fructose-specific IIC component	50 % WWTP effluent	-1.73759	0.000226045	yes
ENERGY	Central Metabolism	fig|1219061.36.peg.4251	PTS system, fructose-specific IIB component (EC 2.7.1.202) / PTS system, fructose-specific IIB component (EC 2.7.1.202) / PTS system, fructose-specific IIC component	100 % WWTP effluent	-2.09939	0.000226045	yes
ENERGY	Central Metabolism	fig|1219061.36.peg.4306	Acetate kinase (EC 2.7.2.1)	50 % WWTP effluent	1.20617	0.000226045	yes
ENERGY	Fermentation	fig|1219061.36.peg.4306	Acetate kinase (EC 2.7.2.1)	50 % WWTP effluent	1.20617	0.000226045	yes
ENERGY	Central Metabolism	fig|1219061.36.peg.4306	Acetate kinase (EC 2.7.2.1)	100 % WWTP effluent	1.57261	0.000226045	yes
ENERGY	Fermentation	fig|1219061.36.peg.4306	Acetate kinase (EC 2.7.2.1)	100 % WWTP effluent	1.57261	0.000226045	yes
ENERGY	Biogenesis of respiratory chain components	fig|1219061.36.peg.4324	Cytochrome c553	50 % WWTP effluent	-0.429069	0.016838	yes
ENERGY	Biogenesis of respiratory chain components	fig|1219061.36.peg.4324	Cytochrome c553	100 % WWTP effluent	0.264302	0.170391	no
ENERGY	Electron accepting reactions	fig|1219061.36.peg.4331	Trimethylamine-N-oxide sensor histidine kinase TorS (EC 2.7.13.3)	50 % WWTP effluent	0.167642	0.445012	no
ENERGY	Electron accepting reactions	fig|1219061.36.peg.4331	Trimethylamine-N-oxide sensor histidine kinase TorS (EC 2.7.13.3)	100 % WWTP effluent	0.115932	0.613554	no
ENERGY	Electron accepting reactions	fig|1219061.36.peg.4332	Periplasmic protein TorT	50 % WWTP effluent	0.272934	0.266463	no
ENERGY	Electron accepting reactions	fig|1219061.36.peg.4332	Periplasmic protein TorT	100 % WWTP effluent	0.0206701	0.942168	no
ENERGY	Central Metabolism	fig|1219061.36.peg.4333	Methylglyoxal synthase (EC 4.2.3.3)	50 % WWTP effluent	-0.108648	0.720301	no
ENERGY	Central Metabolism	fig|1219061.36.peg.4333	Methylglyoxal synthase (EC 4.2.3.3)	100 % WWTP effluent	-0.687478	0.0153445	yes
ENERGY	Central Metabolism	fig|1219061.36.peg.4397	Aldehyde dehydrogenase (EC 1.2.1.3); Probable coniferyl aldehyde dehydrogenase (EC 1.2.1.68)	50 % WWTP effluent	1.18844	0.000226045	yes
ENERGY	Central Metabolism	fig|1219061.36.peg.4397	Aldehyde dehydrogenase (EC 1.2.1.3); Probable coniferyl aldehyde dehydrogenase (EC 1.2.1.68)	100 % WWTP effluent	1.01157	0.000226045	yes
ENERGY	Central Metabolism	fig|1219061.36.peg.4409	Serine transporter	50 % WWTP effluent	-1.48815	0.000226045	yes
ENERGY	Central Metabolism	fig|1219061.36.peg.4409	Serine transporter	100 % WWTP effluent	-1.2961	0.000226045	yes
ENERGY	Fermentation	fig|1219061.36.peg.4426	Alcohol dehydrogenase (EC 1.1.1.1)	50 % WWTP effluent	1.72854	0.000226045	yes
ENERGY	Fermentation	fig|1219061.36.peg.4426	Alcohol dehydrogenase (EC 1.1.1.1)	100 % WWTP effluent	0.0746154	0.737493	no
ENERGY	Electron donating reactions	fig|1219061.36.peg.4432	Anaerobic glycerol-3-phosphate dehydrogenase subunit C (EC 1.1.5.3)	50 % WWTP effluent	-0.844309	0.000226045	yes
ENERGY	Electron donating reactions	fig|1219061.36.peg.4432	Anaerobic glycerol-3-phosphate dehydrogenase subunit C (EC 1.1.5.3)	100 % WWTP effluent	-1.66414	0.000226045	yes
ENERGY	Electron donating reactions	fig|1219061.36.peg.4433	Anaerobic glycerol-3-phosphate dehydrogenase subunit B (EC 1.1.5.3)	50 % WWTP effluent	-0.844309	0.000226045	yes
ENERGY	Electron donating reactions	fig|1219061.36.peg.4433	Anaerobic glycerol-3-phosphate dehydrogenase subunit B (EC 1.1.5.3)	100 % WWTP effluent	-1.66414	0.000226045	yes
ENERGY	Electron donating reactions	fig|1219061.36.peg.4434	Anaerobic glycerol-3-phosphate dehydrogenase subunit A (EC 1.1.5.3)	50 % WWTP effluent	-0.844309	0.000226045	yes
ENERGY	Electron donating reactions	fig|1219061.36.peg.4434	Anaerobic glycerol-3-phosphate dehydrogenase subunit A (EC 1.1.5.3)	100 % WWTP effluent	-1.66414	0.000226045	yes
ENERGY	Central Metabolism	fig|1219061.36.peg.4438	Phosphoenolpyruvate synthase regulatory protein	50 % WWTP effluent	-0.0430328	0.872046	no
ENERGY	Central Metabolism	fig|1219061.36.peg.4438	Phosphoenolpyruvate synthase regulatory protein	100 % WWTP effluent	-0.564559	0.0128592	yes
ENERGY	Central Metabolism	fig|1219061.36.peg.4439	Phosphoenolpyruvate synthase (EC 2.7.9.2)	50 % WWTP effluent	0.895736	0.000226045	yes
ENERGY	Central Metabolism	fig|1219061.36.peg.4439	Phosphoenolpyruvate synthase (EC 2.7.9.2)	100 % WWTP effluent	0.671149	0.000226045	yes
ENERGY	Central Metabolism	fig|1219061.36.peg.4456	L-serine dehydratase, beta subunit (EC 4.3.1.17) / L-serine dehydratase, alpha subunit (EC 4.3.1.17)	50 % WWTP effluent	0.18254	0.40328	no
ENERGY	Central Metabolism	fig|1219061.36.peg.4456	L-serine dehydratase, beta subunit (EC 4.3.1.17) / L-serine dehydratase, alpha subunit (EC 4.3.1.17)	100 % WWTP effluent	0.414022	0.0329382	yes
ENERGY	Biogenesis of respiratory chain components	fig|1219061.36.peg.466	ATP-dependent Clp protease ATP-binding subunit ClpX	50 % WWTP effluent	0.292666	0.133553	no
ENERGY	Biogenesis of respiratory chain components	fig|1219061.36.peg.466	ATP-dependent Clp protease ATP-binding subunit ClpX	100 % WWTP effluent	0.354363	0.0626571	no
ENERGY	Biogenesis of respiratory chain components	fig|1219061.36.peg.467	ATP-dependent Clp protease proteolytic subunit ClpP (EC 3.4.21.92)	50 % WWTP effluent	0.78687	0.000226045	yes
ENERGY	Biogenesis of respiratory chain components	fig|1219061.36.peg.467	ATP-dependent Clp protease proteolytic subunit ClpP (EC 3.4.21.92)	100 % WWTP effluent	0.680868	0.000226045	yes
ENERGY	Central Metabolism	fig|1219061.36.peg.534	Succinyl-CoA ligase [ADP-forming] alpha chain (EC 6.2.1.5)	50 % WWTP effluent	0.742909	0.000226045	yes
ENERGY	Central Metabolism	fig|1219061.36.peg.534	Succinyl-CoA ligase [ADP-forming] alpha chain (EC 6.2.1.5)	100 % WWTP effluent	0.192086	0.383	no
ENERGY	Central Metabolism	fig|1219061.36.peg.535	Succinyl-CoA ligase [ADP-forming] beta chain (EC 6.2.1.5)	50 % WWTP effluent	0.742909	0.000226045	yes
ENERGY	Central Metabolism	fig|1219061.36.peg.535	Succinyl-CoA ligase [ADP-forming] beta chain (EC 6.2.1.5)	100 % WWTP effluent	0.192086	0.383	no
ENERGY	Central Metabolism	fig|1219061.36.peg.536	Dihydrolipoamide succinyltransferase component (E2) of 2-oxoglutarate dehydrogenase complex (EC 2.3.1.61)	50 % WWTP effluent	0.656952	0.000226045	yes
ENERGY	Central Metabolism	fig|1219061.36.peg.536	Dihydrolipoamide succinyltransferase component (E2) of 2-oxoglutarate dehydrogenase complex (EC 2.3.1.61)	100 % WWTP effluent	0.0102259	0.965732	no
ENERGY	Central Metabolism	fig|1219061.36.peg.537	2-oxoglutarate dehydrogenase E1 component (EC 1.2.4.2)	50 % WWTP effluent	0.776924	0.000226045	yes
ENERGY	Central Metabolism	fig|1219061.36.peg.537	2-oxoglutarate dehydrogenase E1 component (EC 1.2.4.2)	100 % WWTP effluent	-0.229436	0.292893	no
ENERGY	Central Metabolism	fig|1219061.36.peg.538	Succinate dehydrogenase iron-sulfur protein (EC 1.3.5.1)	50 % WWTP effluent	1.71751	0.000226045	yes
ENERGY	Electron donating reactions	fig|1219061.36.peg.538	Succinate dehydrogenase iron-sulfur protein (EC 1.3.5.1)	50 % WWTP effluent	1.71751	0.000226045	yes
ENERGY	Central Metabolism	fig|1219061.36.peg.538	Succinate dehydrogenase iron-sulfur protein (EC 1.3.5.1)	100 % WWTP effluent	1.04057	0.000226045	yes
ENERGY	Electron donating reactions	fig|1219061.36.peg.538	Succinate dehydrogenase iron-sulfur protein (EC 1.3.5.1)	100 % WWTP effluent	1.04057	0.000226045	yes
ENERGY	Central Metabolism	fig|1219061.36.peg.539	Succinate dehydrogenase flavoprotein subunit (EC 1.3.5.1)	50 % WWTP effluent	1.79769	0.000226045	yes
ENERGY	Electron donating reactions	fig|1219061.36.peg.539	Succinate dehydrogenase flavoprotein subunit (EC 1.3.5.1)	50 % WWTP effluent	1.79769	0.000226045	yes
ENERGY	Central Metabolism	fig|1219061.36.peg.539	Succinate dehydrogenase flavoprotein subunit (EC 1.3.5.1)	100 % WWTP effluent	1.35426	0.000226045	yes
ENERGY	Electron donating reactions	fig|1219061.36.peg.539	Succinate dehydrogenase flavoprotein subunit (EC 1.3.5.1)	100 % WWTP effluent	1.35426	0.000226045	yes
ENERGY	Electron donating reactions	fig|1219061.36.peg.540	Succinate dehydrogenase hydrophobic membrane anchor protein	50 % WWTP effluent	1.18728	0.000226045	yes
ENERGY	Electron donating reactions	fig|1219061.36.peg.540	Succinate dehydrogenase hydrophobic membrane anchor protein	100 % WWTP effluent	0.849637	0.000226045	yes
ENERGY	Electron donating reactions	fig|1219061.36.peg.541	Succinate dehydrogenase cytochrome b-556 subunit	50 % WWTP effluent	1.18728	0.000226045	yes
ENERGY	Electron donating reactions	fig|1219061.36.peg.541	Succinate dehydrogenase cytochrome b-556 subunit	100 % WWTP effluent	0.849637	0.000226045	yes
ENERGY	Central Metabolism	fig|1219061.36.peg.542	Citrate synthase (si) (EC 2.3.3.1)	50 % WWTP effluent	1.66575	0.000226045	yes
ENERGY	Central Metabolism	fig|1219061.36.peg.542	Citrate synthase (si) (EC 2.3.3.1)	100 % WWTP effluent	1.69386	0.000226045	yes
ENERGY	Central Metabolism	fig|1219061.36.peg.557	PTS system, N-acetylglucosamine-specific IIC component / PTS system, N-acetylglucosamine-specific IIB component (EC 2.7.1.193)	50 % WWTP effluent	0.253026	0.208358	no
ENERGY	Central Metabolism	fig|1219061.36.peg.557	PTS system, N-acetylglucosamine-specific IIC component / PTS system, N-acetylglucosamine-specific IIB component (EC 2.7.1.193)	100 % WWTP effluent	-0.429353	0.01759	yes
ENERGY	Central Metabolism	fig|1219061.36.peg.590	Phosphoenolpyruvate-protein phosphotransferase of PTS system (EC 2.7.3.9)	50 % WWTP effluent	-1.27312	0.000226045	yes
ENERGY	Central Metabolism	fig|1219061.36.peg.590	Phosphoenolpyruvate-protein phosphotransferase of PTS system (EC 2.7.3.9)	100 % WWTP effluent	-2.18157	0.000226045	yes
ENERGY	Central Metabolism	fig|1219061.36.peg.591	PTS system, glucose-specific IIA component (EC 2.7.1.199)	50 % WWTP effluent	-0.888143	0.000226045	yes
ENERGY	Central Metabolism	fig|1219061.36.peg.591	PTS system, glucose-specific IIA component (EC 2.7.1.199)	100 % WWTP effluent	-0.957716	0.000226045	yes
ENERGY	Biogenesis of respiratory chain components	fig|1219061.36.peg.636	Peptide chain release factor 1	50 % WWTP effluent	-0.830481	0.000226045	yes
ENERGY	Biogenesis of respiratory chain components	fig|1219061.36.peg.636	Peptide chain release factor 1	100 % WWTP effluent	-1.09748	0.000226045	yes
ENERGY	Biogenesis of respiratory chain components	fig|1219061.36.peg.637	Glutamyl-tRNA reductase (EC 1.2.1.70)	50 % WWTP effluent	-0.569124	0.00170394	yes
ENERGY	Biogenesis of respiratory chain components	fig|1219061.36.peg.637	Glutamyl-tRNA reductase (EC 1.2.1.70)	100 % WWTP effluent	-0.553459	0.00187389	yes
ENERGY	Central Metabolism	fig|1219061.36.peg.640	Ribose-phosphate pyrophosphokinase (EC 2.7.6.1)	50 % WWTP effluent	-1.16561	0.000226045	yes
ENERGY	Central Metabolism	fig|1219061.36.peg.640	Ribose-phosphate pyrophosphokinase (EC 2.7.6.1)	100 % WWTP effluent	-1.16721	0.000226045	yes
ENERGY	Central Metabolism	fig|1219061.36.peg.671	PTS system, trehalose-specific IIB component (EC 2.7.1.201) / PTS system, trehalose-specific IIC component	50 % WWTP effluent	-0.557828	0.00352766	yes
ENERGY	Central Metabolism	fig|1219061.36.peg.671	PTS system, trehalose-specific IIB component (EC 2.7.1.201) / PTS system, trehalose-specific IIC component	100 % WWTP effluent	-0.625944	0.000226045	yes
ENERGY	Central Metabolism	fig|1219061.36.peg.759	D-amino acid dehydrogenase (EC 1.4.99.6)	50 % WWTP effluent	-0.189627	0.459416	no
ENERGY	Central Metabolism	fig|1219061.36.peg.759	D-amino acid dehydrogenase (EC 1.4.99.6)	100 % WWTP effluent	-0.295466	0.230823	no
ENERGY	Central Metabolism	fig|1219061.36.peg.795	Isocitrate lyase (EC 4.1.3.1)	50 % WWTP effluent	-0.0936139	0.664369	no
ENERGY	Central Metabolism	fig|1219061.36.peg.795	Isocitrate lyase (EC 4.1.3.1)	100 % WWTP effluent	0.393357	0.0321848	yes
ENERGY	Central Metabolism	fig|1219061.36.peg.796	Malate synthase (EC 2.3.3.9)	50 % WWTP effluent	0.431777	0.0443591	yes
ENERGY	Central Metabolism	fig|1219061.36.peg.796	Malate synthase (EC 2.3.3.9)	100 % WWTP effluent	1.94246	0.000226045	yes
ENERGY	Central Metabolism	fig|1219061.36.peg.87	NAD-dependent malic enzyme (EC 1.1.1.38)	50 % WWTP effluent	-0.360272	0.0509369	no
ENERGY	Central Metabolism	fig|1219061.36.peg.87	NAD-dependent malic enzyme (EC 1.1.1.38)	100 % WWTP effluent	-0.661324	0.000226045	yes
ENERGY	Central Metabolism	fig|1219061.36.peg.873	Phosphoenolpyruvate-protein phosphotransferase, nitrogen regulation associated	50 % WWTP effluent	0.645396	0.000226045	yes
ENERGY	Central Metabolism	fig|1219061.36.peg.873	Phosphoenolpyruvate-protein phosphotransferase, nitrogen regulation associated	100 % WWTP effluent	1.02508	0.000226045	yes
ENERGY	Central Metabolism	fig|1219061.36.peg.999	Pyruvate kinase (EC 2.7.1.40)	50 % WWTP effluent	-2.13531	0.000226045	yes
ENERGY	Central Metabolism	fig|1219061.36.peg.999	Pyruvate kinase (EC 2.7.1.40)	100 % WWTP effluent	-2.2017	0.000226045	yes
MEMBRANE TRANSPORT	Lipoprotein transporter	fig|1219061.36.peg.1017	LPS-assembly protein LptD @ Organic solvent tolerance protein precursor	50 % WWTP effluent	-0.0773837	0.723892	no
MEMBRANE TRANSPORT	Lipoprotein transporter	fig|1219061.36.peg.1017	LPS-assembly protein LptD @ Organic solvent tolerance protein precursor	100 % WWTP effluent	-0.136187	0.513613	no
MEMBRANE TRANSPORT	ABC transporters	fig|1219061.36.peg.1039	Phospholipid ABC transporter-binding protein MlaB	50 % WWTP effluent	-0.131642	0.585075	no
MEMBRANE TRANSPORT	ABC transporters	fig|1219061.36.peg.1039	Phospholipid ABC transporter-binding protein MlaB	100 % WWTP effluent	-0.534713	0.00960459	yes
MEMBRANE TRANSPORT	ABC transporters	fig|1219061.36.peg.1040	Phospholipid ABC transporter shuttle protein MlaC	50 % WWTP effluent	-0.131642	0.585075	no
MEMBRANE TRANSPORT	ABC transporters	fig|1219061.36.peg.1040	Phospholipid ABC transporter shuttle protein MlaC	100 % WWTP effluent	-0.534713	0.00960459	yes
MEMBRANE TRANSPORT	ABC transporters	fig|1219061.36.peg.1041	Phospholipid ABC transporter substrate-binding protein MlaD	50 % WWTP effluent	-0.224514	0.260364	no
MEMBRANE TRANSPORT	ABC transporters	fig|1219061.36.peg.1041	Phospholipid ABC transporter substrate-binding protein MlaD	100 % WWTP effluent	-0.611596	0.000226045	yes
MEMBRANE TRANSPORT	ABC transporters	fig|1219061.36.peg.1042	Phospholipid ABC transporter permease protein MlaE	50 % WWTP effluent	-0.182144	0.364165	no
MEMBRANE TRANSPORT	ABC transporters	fig|1219061.36.peg.1042	Phospholipid ABC transporter permease protein MlaE	100 % WWTP effluent	-0.366635	0.0444528	yes
MEMBRANE TRANSPORT	ABC transporters	fig|1219061.36.peg.1043	Phospholipid ABC transporter ATP-binding protein MlaF	50 % WWTP effluent	-0.182144	0.364165	no
MEMBRANE TRANSPORT	ABC transporters	fig|1219061.36.peg.1043	Phospholipid ABC transporter ATP-binding protein MlaF	100 % WWTP effluent	-0.366635	0.0444528	yes
MEMBRANE TRANSPORT	Lipoprotein transporter	fig|1219061.36.peg.1047	Lipopolysaccharide export system protein LptC	50 % WWTP effluent	-0.16176	0.456954	no
MEMBRANE TRANSPORT	Lipoprotein transporter	fig|1219061.36.peg.1047	Lipopolysaccharide export system protein LptC	100 % WWTP effluent	-0.126974	0.567859	no
MEMBRANE TRANSPORT	Lipoprotein transporter	fig|1219061.36.peg.1048	Lipopolysaccharide export system protein LptA	50 % WWTP effluent	-0.16176	0.456954	no
MEMBRANE TRANSPORT	Lipoprotein transporter	fig|1219061.36.peg.1048	Lipopolysaccharide export system protein LptA	100 % WWTP effluent	-0.126974	0.567859	no
MEMBRANE TRANSPORT	Lipoprotein transporter	fig|1219061.36.peg.1049	Lipopolysaccharide ABC transporter, ATP-binding protein LptB	50 % WWTP effluent	-0.16176	0.456954	no
MEMBRANE TRANSPORT	Lipoprotein transporter	fig|1219061.36.peg.1049	Lipopolysaccharide ABC transporter, ATP-binding protein LptB	100 % WWTP effluent	-0.126974	0.567859	no
MEMBRANE TRANSPORT	Cation transporters	fig|1219061.36.peg.1055	Mg/Co/Ni transporter MgtE, CBS domain-containing	50 % WWTP effluent	0.142221	0.490343	no
MEMBRANE TRANSPORT	Cation transporters	fig|1219061.36.peg.1055	Mg/Co/Ni transporter MgtE, CBS domain-containing	100 % WWTP effluent	0.220631	0.263246	no
MEMBRANE TRANSPORT	TAM transport system	fig|1219061.36.peg.1066	UPF0131 protein YtfP	50 % WWTP effluent	0.622474	0.00794513	yes
MEMBRANE TRANSPORT	TAM transport system	fig|1219061.36.peg.1066	UPF0131 protein YtfP	100 % WWTP effluent	0.47633	0.0533459	no
MEMBRANE TRANSPORT	TAM transport system	fig|1219061.36.peg.1067	Inner membrane component of TAM transport system	50 % WWTP effluent	-0.0956091	0.68479	no
MEMBRANE TRANSPORT	TAM transport system	fig|1219061.36.peg.1067	Inner membrane component of TAM transport system	100 % WWTP effluent	-0.342876	0.0931484	no
MEMBRANE TRANSPORT	TAM transport system	fig|1219061.36.peg.1068	Outer membrane component of TAM transport system	50 % WWTP effluent	-0.0956091	0.68479	no
MEMBRANE TRANSPORT	TAM transport system	fig|1219061.36.peg.1068	Outer membrane component of TAM transport system	100 % WWTP effluent	-0.342876	0.0931484	no
MEMBRANE TRANSPORT	ABC transporters	fig|1219061.36.peg.1075	ABC-type antimicrobial peptide transport system, ATPase component	50 % WWTP effluent	-0.594303	0.0105707	yes
MEMBRANE TRANSPORT	ABC transporters	fig|1219061.36.peg.1075	ABC-type antimicrobial peptide transport system, ATPase component	100 % WWTP effluent	-0.963076	0.000226045	yes
MEMBRANE TRANSPORT	ABC transporters	fig|1219061.36.peg.1076	ABC-type antimicrobial peptide transport system, permease component	50 % WWTP effluent	-0.594303	0.0105707	yes
MEMBRANE TRANSPORT	ABC transporters	fig|1219061.36.peg.1076	ABC-type antimicrobial peptide transport system, permease component	100 % WWTP effluent	-0.963076	0.000226045	yes
MEMBRANE TRANSPORT	Uni- Sym- and Antiporters	fig|1219061.36.peg.118	Na+/H+ antiporter NhaA type	50 % WWTP effluent	0.288948	0.662675	no
MEMBRANE TRANSPORT	Uni- Sym- and Antiporters	fig|1219061.36.peg.118	Na+/H+ antiporter NhaA type	100 % WWTP effluent	0.359799	0.420238	no
MEMBRANE TRANSPORT	ABC transporters	fig|1219061.36.peg.1199	ABC transporter, ATP-binding protein (cluster 5, nickel/peptides/opines)	50 % WWTP effluent	1.14003	0.000226045	yes
MEMBRANE TRANSPORT	ABC transporters	fig|1219061.36.peg.1199	ABC transporter, ATP-binding protein (cluster 5, nickel/peptides/opines)	100 % WWTP effluent	0.673349	0.00118004	yes
MEMBRANE TRANSPORT	ABC transporters	fig|1219061.36.peg.120	AttH component of AttEFGH ABC transport system	50 % WWTP effluent	-0.87676	0.000226045	yes
MEMBRANE TRANSPORT	ABC transporters	fig|1219061.36.peg.120	AttH component of AttEFGH ABC transport system	100 % WWTP effluent	-1.15257	0.000226045	yes
MEMBRANE TRANSPORT	ABC transporters	fig|1219061.36.peg.1200	ABC transporter, ATP-binding protein (cluster 5, nickel/peptides/opines)	50 % WWTP effluent	1.36284	0.000226045	yes
MEMBRANE TRANSPORT	ABC transporters	fig|1219061.36.peg.1200	ABC transporter, ATP-binding protein (cluster 5, nickel/peptides/opines)	100 % WWTP effluent	0.846211	0.000226045	yes
MEMBRANE TRANSPORT	ABC transporters	fig|1219061.36.peg.1201	ABC transporter, substrate-binding protein (cluster 5, nickel/peptides/opines)	50 % WWTP effluent	1.36589	0.000226045	yes
MEMBRANE TRANSPORT	ABC transporters	fig|1219061.36.peg.1201	ABC transporter, substrate-binding protein (cluster 5, nickel/peptides/opines)	100 % WWTP effluent	1.37076	0.000226045	yes
MEMBRANE TRANSPORT	ABC transporters	fig|1219061.36.peg.1202	ABC transporter, permease protein 2 (cluster 5, nickel/peptides/opines)	50 % WWTP effluent	0.891861	0.000226045	yes
MEMBRANE TRANSPORT	ABC transporters	fig|1219061.36.peg.1202	ABC transporter, permease protein 2 (cluster 5, nickel/peptides/opines)	100 % WWTP effluent	1.13899	0.000226045	yes
MEMBRANE TRANSPORT	ABC transporters	fig|1219061.36.peg.1203	ABC transporter, permease protein 1 (cluster 5, nickel/peptides/opines)	50 % WWTP effluent	-0.239817	0.613611	no
MEMBRANE TRANSPORT	ABC transporters	fig|1219061.36.peg.1203	ABC transporter, permease protein 1 (cluster 5, nickel/peptides/opines)	100 % WWTP effluent	0.593714	0.119054	no
MEMBRANE TRANSPORT	ABC transporters	fig|1219061.36.peg.121	AttF component of AttEFGH ABC transport system / AttG component of AttEFGH ABC transport system	50 % WWTP effluent	-0.668714	0.0120638	yes
MEMBRANE TRANSPORT	ABC transporters	fig|1219061.36.peg.121	AttF component of AttEFGH ABC transport system / AttG component of AttEFGH ABC transport system	100 % WWTP effluent	-0.980517	0.000226045	yes
MEMBRANE TRANSPORT	ABC transporters	fig|1219061.36.peg.122	AttE component of AttEFGH ABC transport system	50 % WWTP effluent	-0.668714	0.0120638	yes
MEMBRANE TRANSPORT	ABC transporters	fig|1219061.36.peg.122	AttE component of AttEFGH ABC transport system	100 % WWTP effluent	-0.980517	0.000226045	yes
MEMBRANE TRANSPORT	Protein secretion system, Type II	fig|1219061.36.peg.1229	General secretion pathway protein M	50 % WWTP effluent	-0.0290354	0.9101	no
MEMBRANE TRANSPORT	Protein secretion system, Type II	fig|1219061.36.peg.1229	General secretion pathway protein M	100 % WWTP effluent	-0.340611	0.111023	no
MEMBRANE TRANSPORT	Protein secretion system, Type II	fig|1219061.36.peg.1230	General secretion pathway protein L	50 % WWTP effluent	0.433024	0.0587454	no
MEMBRANE TRANSPORT	Protein secretion system, Type II	fig|1219061.36.peg.1230	General secretion pathway protein L	100 % WWTP effluent	0.202096	0.403072	no
MEMBRANE TRANSPORT	Protein secretion system, Type II	fig|1219061.36.peg.1231	General secretion pathway protein K	50 % WWTP effluent	0.433024	0.0587454	no
MEMBRANE TRANSPORT	Protein secretion system, Type II	fig|1219061.36.peg.1231	General secretion pathway protein K	100 % WWTP effluent	0.202096	0.403072	no
MEMBRANE TRANSPORT	Protein secretion system, Type II	fig|1219061.36.peg.1232	General secretion pathway protein J	50 % WWTP effluent	0.433024	0.0587454	no
MEMBRANE TRANSPORT	Protein secretion system, Type II	fig|1219061.36.peg.1232	General secretion pathway protein J	100 % WWTP effluent	0.202096	0.403072	no
MEMBRANE TRANSPORT	Protein secretion system, Type II	fig|1219061.36.peg.1233	General secretion pathway protein I	50 % WWTP effluent	0.433024	0.0587454	no
MEMBRANE TRANSPORT	Protein secretion system, Type II	fig|1219061.36.peg.1233	General secretion pathway protein I	100 % WWTP effluent	0.202096	0.403072	no
MEMBRANE TRANSPORT	Protein secretion system, Type II	fig|1219061.36.peg.1234	General secretion pathway protein H	50 % WWTP effluent	0.433024	0.0587454	no
MEMBRANE TRANSPORT	Protein secretion system, Type II	fig|1219061.36.peg.1234	General secretion pathway protein H	100 % WWTP effluent	0.202096	0.403072	no
MEMBRANE TRANSPORT	Protein secretion system, Type II	fig|1219061.36.peg.1235	General secretion pathway protein G	50 % WWTP effluent	0.534537	0.00187389	yes
MEMBRANE TRANSPORT	Protein secretion system, Type II	fig|1219061.36.peg.1235	General secretion pathway protein G	100 % WWTP effluent	-0.233196	0.235961	no
MEMBRANE TRANSPORT	Protein secretion system, Type II	fig|1219061.36.peg.1236	General secretion pathway protein F	50 % WWTP effluent	1.00422	0.000226045	yes
MEMBRANE TRANSPORT	Protein secretion system, Type II	fig|1219061.36.peg.1236	General secretion pathway protein F	100 % WWTP effluent	0.551428	0.00304295	yes
MEMBRANE TRANSPORT	Protein secretion system, Type II	fig|1219061.36.peg.1237	General secretion pathway protein E	50 % WWTP effluent	1.00422	0.000226045	yes
MEMBRANE TRANSPORT	Protein secretion system, Type II	fig|1219061.36.peg.1237	General secretion pathway protein E	100 % WWTP effluent	0.551428	0.00304295	yes
MEMBRANE TRANSPORT	Protein secretion system, Type II	fig|1219061.36.peg.1238	General secretion pathway protein D	50 % WWTP effluent	1.00422	0.000226045	yes
MEMBRANE TRANSPORT	Protein secretion system, Type II	fig|1219061.36.peg.1238	General secretion pathway protein D	100 % WWTP effluent	0.551428	0.00304295	yes
MEMBRANE TRANSPORT	Protein secretion system, Type II	fig|1219061.36.peg.1239	General secretion pathway protein C	50 % WWTP effluent	0.23814	0.22845	no
MEMBRANE TRANSPORT	Protein secretion system, Type II	fig|1219061.36.peg.1239	General secretion pathway protein C	100 % WWTP effluent	0.201921	0.317768	no
MEMBRANE TRANSPORT	Multidrug efflux systems	fig|1219061.36.peg.1299	Multidrug resistance transporter, Bcr/CflA family	50 % WWTP effluent	0.898282	0.000226045	yes
MEMBRANE TRANSPORT	Multidrug efflux systems	fig|1219061.36.peg.1299	Multidrug resistance transporter, Bcr/CflA family	100 % WWTP effluent	1.14179	0.000226045	yes
MEMBRANE TRANSPORT	Cation transporters	fig|1219061.36.peg.1324	Trk potassium uptake system protein TrkH	50 % WWTP effluent	0.29309	0.23308	no
MEMBRANE TRANSPORT	Cation transporters	fig|1219061.36.peg.1324	Trk potassium uptake system protein TrkH	100 % WWTP effluent	0.406543	0.0815857	no
MEMBRANE TRANSPORT	ABC transporters	fig|1219061.36.peg.1345	Probable amino-acid-binding protein YxeM	50 % WWTP effluent	-0.0698573	0.750438	no
MEMBRANE TRANSPORT	ABC transporters	fig|1219061.36.peg.1345	Probable amino-acid-binding protein YxeM	100 % WWTP effluent	0.963026	0.000226045	yes
MEMBRANE TRANSPORT	ABC transporters	fig|1219061.36.peg.1346	Probable amino-acid permease protein YxeN	50 % WWTP effluent	-1.05605	0.000226045	yes
MEMBRANE TRANSPORT	ABC transporters	fig|1219061.36.peg.1346	Probable amino-acid permease protein YxeN	100 % WWTP effluent	-0.428473	0.0214685	yes
MEMBRANE TRANSPORT	ABC transporters	fig|1219061.36.peg.1347	Probable amino-acid import ATP-binding protein YxeO	50 % WWTP effluent	-1.05605	0.000226045	yes
MEMBRANE TRANSPORT	ABC transporters	fig|1219061.36.peg.1347	Probable amino-acid import ATP-binding protein YxeO	100 % WWTP effluent	-0.428473	0.0214685	yes
MEMBRANE TRANSPORT	ABC transporters	fig|1219061.36.peg.1367	ABC transporter, permease protein (cluster 3, basic aa/glutamine/opines)	50 % WWTP effluent	0.90766	0.000626951	yes
MEMBRANE TRANSPORT	ABC transporters	fig|1219061.36.peg.1367	ABC transporter, permease protein (cluster 3, basic aa/glutamine/opines)	100 % WWTP effluent	1.02981	0.000226045	yes
MEMBRANE TRANSPORT	Multidrug efflux systems	fig|1219061.36.peg.1369	Multidrug resistance transporter, Bcr/CflA family	50 % WWTP effluent	-0.370991	0.0513503	no
MEMBRANE TRANSPORT	Multidrug efflux systems	fig|1219061.36.peg.1369	Multidrug resistance transporter, Bcr/CflA family	100 % WWTP effluent	-0.949122	0.000226045	yes
MEMBRANE TRANSPORT	ABC transporters	fig|1219061.36.peg.138	ABC transporter, substrate-binding protein YnjB	50 % WWTP effluent	0.54729	0.0128592	yes
MEMBRANE TRANSPORT	ABC transporters	fig|1219061.36.peg.138	ABC transporter, substrate-binding protein YnjB	100 % WWTP effluent	0.932383	0.000226045	yes
MEMBRANE TRANSPORT	Cation transporters	fig|1219061.36.peg.1386	Trk potassium uptake system protein TrkH	50 % WWTP effluent	0.675682	0.000432787	yes
MEMBRANE TRANSPORT	Cation transporters	fig|1219061.36.peg.1386	Trk potassium uptake system protein TrkH	100 % WWTP effluent	0.758095	0.000226045	yes
MEMBRANE TRANSPORT	Cation transporters	fig|1219061.36.peg.1387	Trk potassium uptake system protein TrkA	50 % WWTP effluent	-0.415001	0.023939	yes
MEMBRANE TRANSPORT	Cation transporters	fig|1219061.36.peg.1387	Trk potassium uptake system protein TrkA	100 % WWTP effluent	-0.492094	0.00666808	yes
MEMBRANE TRANSPORT	ABC transporters	fig|1219061.36.peg.139	ABC transporter, permease protein YnjC	50 % WWTP effluent	0.765825	0.000626951	yes
MEMBRANE TRANSPORT	ABC transporters	fig|1219061.36.peg.139	ABC transporter, permease protein YnjC	100 % WWTP effluent	1.04026	0.000226045	yes
MEMBRANE TRANSPORT	ABC transporters	fig|1219061.36.peg.140	ABC transporter, ATP-binding protein YnjD	50 % WWTP effluent	0.765825	0.000626951	yes
MEMBRANE TRANSPORT	ABC transporters	fig|1219061.36.peg.140	ABC transporter, ATP-binding protein YnjD	100 % WWTP effluent	1.04026	0.000226045	yes
MEMBRANE TRANSPORT	ABC transporters	fig|1219061.36.peg.141	Putative phosphatidylglycerophosphate synthase	50 % WWTP effluent	0.765825	0.000626951	yes
MEMBRANE TRANSPORT	ABC transporters	fig|1219061.36.peg.141	Putative phosphatidylglycerophosphate synthase	100 % WWTP effluent	1.04026	0.000226045	yes
MEMBRANE TRANSPORT	ABC transporters	fig|1219061.36.peg.1413	Dipeptide ABC transporter, ATP-binding protein DppD (TC 3.A.1.5.2)	50 % WWTP effluent	0.631506	0.000226045	yes
MEMBRANE TRANSPORT	ABC transporters	fig|1219061.36.peg.1413	Dipeptide ABC transporter, ATP-binding protein DppD (TC 3.A.1.5.2)	100 % WWTP effluent	0.596203	0.000626951	yes
MEMBRANE TRANSPORT	ABC transporters	fig|1219061.36.peg.1414	Dipeptide ABC transporter, substrate-binding protein DppA (TC 3.A.1.5.2)	50 % WWTP effluent	1.77773	0.000226045	yes
MEMBRANE TRANSPORT	ABC transporters	fig|1219061.36.peg.1414	Dipeptide ABC transporter, substrate-binding protein DppA (TC 3.A.1.5.2)	100 % WWTP effluent	2.15498	0.000226045	yes
MEMBRANE TRANSPORT	ABC transporters	fig|1219061.36.peg.1415	ABC transporter, permease protein 1 (cluster 5, nickel/peptides/opines)	50 % WWTP effluent	1.7267	0.000226045	yes
MEMBRANE TRANSPORT	ABC transporters	fig|1219061.36.peg.1415	ABC transporter, permease protein 1 (cluster 5, nickel/peptides/opines)	100 % WWTP effluent	2.10737	0.000226045	yes
MEMBRANE TRANSPORT	ABC transporters	fig|1219061.36.peg.1416	Dipeptide ABC transporter, permease protein DppC (TC 3.A.1.5.2)	50 % WWTP effluent	1.15551	0.000226045	yes
MEMBRANE TRANSPORT	ABC transporters	fig|1219061.36.peg.1416	Dipeptide ABC transporter, permease protein DppC (TC 3.A.1.5.2)	100 % WWTP effluent	1.44308	0.000226045	yes
MEMBRANE TRANSPORT	MFS-type transporter	fig|1219061.36.peg.1468	MFS-type efflux pump ArsJ specific for 1-arseno-3-phosphoglycerate	50 % WWTP effluent	-0.993822	0.000226045	yes
MEMBRANE TRANSPORT	MFS-type transporter	fig|1219061.36.peg.1468	MFS-type efflux pump ArsJ specific for 1-arseno-3-phosphoglycerate	100 % WWTP effluent	-1.23199	0.000226045	yes
MEMBRANE TRANSPORT	DNA-binding transport	fig|1219061.36.peg.1534	DNA-binding protein Fis	50 % WWTP effluent	-1.17316	0.000226045	yes
MEMBRANE TRANSPORT	DNA-binding transport	fig|1219061.36.peg.1534	DNA-binding protein Fis	100 % WWTP effluent	-0.970184	0.000226045	yes
MEMBRANE TRANSPORT	Cation transporters	fig|1219061.36.peg.1566	Mg(2+)-transport-ATPase-associated protein MgtC	50 % WWTP effluent	-0.315719	0.519031	no
MEMBRANE TRANSPORT	Cation transporters	fig|1219061.36.peg.1566	Mg(2+)-transport-ATPase-associated protein MgtC	100 % WWTP effluent	-0.214488	0.663543	no
MEMBRANE TRANSPORT	ABC transporters	fig|1219061.36.peg.159	Peptide ABC transporter, substrate-binding protein SapA	50 % WWTP effluent	-0.316003	0.113479	no
MEMBRANE TRANSPORT	ABC transporters	fig|1219061.36.peg.159	Peptide ABC transporter, substrate-binding protein SapA	100 % WWTP effluent	-0.246158	0.230175	no
MEMBRANE TRANSPORT	ABC transporters	fig|1219061.36.peg.160	Peptide ABC transporter, permease protein SapB	50 % WWTP effluent	-0.316003	0.113479	no
MEMBRANE TRANSPORT	ABC transporters	fig|1219061.36.peg.160	Peptide ABC transporter, permease protein SapB	100 % WWTP effluent	-0.246158	0.230175	no
MEMBRANE TRANSPORT	ABC transporters	fig|1219061.36.peg.161	Peptide ABC transporter, permease protein SapC	50 % WWTP effluent	-0.316003	0.113479	no
MEMBRANE TRANSPORT	ABC transporters	fig|1219061.36.peg.161	Peptide ABC transporter, permease protein SapC	100 % WWTP effluent	-0.246158	0.230175	no
MEMBRANE TRANSPORT	ABC transporters	fig|1219061.36.peg.162	Peptide ABC transporter, ATP-binding protein SapD	50 % WWTP effluent	-0.316003	0.113479	no
MEMBRANE TRANSPORT	ABC transporters	fig|1219061.36.peg.162	Peptide ABC transporter, ATP-binding protein SapD	100 % WWTP effluent	-0.246158	0.230175	no
MEMBRANE TRANSPORT	ABC transporters	fig|1219061.36.peg.163	Peptide ABC transporter, ATP-binding protein SapF	50 % WWTP effluent	-0.316003	0.113479	no
MEMBRANE TRANSPORT	ABC transporters	fig|1219061.36.peg.163	Peptide ABC transporter, ATP-binding protein SapF	100 % WWTP effluent	-0.246158	0.230175	no
MEMBRANE TRANSPORT	Protein and nucleoprotein secretion system, Type IV	fig|1219061.36.peg.1674	Multimodular transpeptidase-transglycosylase (EC 2.4.1.129) (EC 3.4.-.-)	50 % WWTP effluent	0.144974	0.486034	no
MEMBRANE TRANSPORT	Protein and nucleoprotein secretion system, Type IV	fig|1219061.36.peg.1674	Multimodular transpeptidase-transglycosylase (EC 2.4.1.129) (EC 3.4.-.-)	100 % WWTP effluent	-0.117339	0.577106	no
MEMBRANE TRANSPORT	Protein and nucleoprotein secretion system, Type IV	fig|1219061.36.peg.1675	Type IV pilus biogenesis protein PilM	50 % WWTP effluent	0.478139	0.100558	no
MEMBRANE TRANSPORT	Protein and nucleoprotein secretion system, Type IV	fig|1219061.36.peg.1675	Type IV pilus biogenesis protein PilM	100 % WWTP effluent	0.241416	0.453618	no
MEMBRANE TRANSPORT	Protein and nucleoprotein secretion system, Type IV	fig|1219061.36.peg.1676	Type IV pilus biogenesis protein PilN	50 % WWTP effluent	0.478139	0.100558	no
MEMBRANE TRANSPORT	Protein and nucleoprotein secretion system, Type IV	fig|1219061.36.peg.1676	Type IV pilus biogenesis protein PilN	100 % WWTP effluent	0.241416	0.453618	no
MEMBRANE TRANSPORT	Protein and nucleoprotein secretion system, Type IV	fig|1219061.36.peg.1677	Type IV pilus biogenesis protein PilO	50 % WWTP effluent	0.478139	0.100558	no
MEMBRANE TRANSPORT	Protein and nucleoprotein secretion system, Type IV	fig|1219061.36.peg.1677	Type IV pilus biogenesis protein PilO	100 % WWTP effluent	0.241416	0.453618	no
MEMBRANE TRANSPORT	Protein and nucleoprotein secretion system, Type IV	fig|1219061.36.peg.1679	Type IV pilus biogenesis protein PilQ	50 % WWTP effluent	0.301117	0.199405	no
MEMBRANE TRANSPORT	Protein and nucleoprotein secretion system, Type IV	fig|1219061.36.peg.1679	Type IV pilus biogenesis protein PilQ	100 % WWTP effluent	-0.458523	0.0673232	no
MEMBRANE TRANSPORT	Protein and nucleoprotein secretion system, Type IV	fig|1219061.36.peg.1681	3-dehydroquinate synthase (EC 4.2.3.4)	50 % WWTP effluent	0.334784	0.0782022	no
MEMBRANE TRANSPORT	Protein and nucleoprotein secretion system, Type IV	fig|1219061.36.peg.1681	3-dehydroquinate synthase (EC 4.2.3.4)	100 % WWTP effluent	0.70316	0.000226045	yes
MEMBRANE TRANSPORT	ABC transporters	fig|1219061.36.peg.1699	ABC-type Fe3+-hydroxamate transport system, periplasmic component	50 % WWTP effluent	-0.1299	0.542578	no
MEMBRANE TRANSPORT	ABC transporters	fig|1219061.36.peg.1699	ABC-type Fe3+-hydroxamate transport system, periplasmic component	100 % WWTP effluent	0.248256	0.204836	no
MEMBRANE TRANSPORT	Lipoprotein transporter	fig|1219061.36.peg.1761	Lipopolysaccharide export system permease protein LptF	50 % WWTP effluent	-0.103883	0.64257	no
MEMBRANE TRANSPORT	Lipoprotein transporter	fig|1219061.36.peg.1761	Lipopolysaccharide export system permease protein LptF	100 % WWTP effluent	0.22565	0.262694	no
MEMBRANE TRANSPORT	Lipoprotein transporter	fig|1219061.36.peg.1762	Lipopolysaccharide export system permease protein LptG	50 % WWTP effluent	-0.310123	0.108525	no
MEMBRANE TRANSPORT	Lipoprotein transporter	fig|1219061.36.peg.1762	Lipopolysaccharide export system permease protein LptG	100 % WWTP effluent	-0.185394	0.360538	no
MEMBRANE TRANSPORT	Protein and nucleoprotein secretion system, Type IV	fig|1219061.36.peg.1791	Twitching motility protein PilT	50 % WWTP effluent	-0.0781633	0.712249	no
MEMBRANE TRANSPORT	Protein and nucleoprotein secretion system, Type IV	fig|1219061.36.peg.1791	Twitching motility protein PilT	100 % WWTP effluent	0.27784	0.150732	no
MEMBRANE TRANSPORT	Protein and nucleoprotein secretion system, Type IV	fig|1219061.36.peg.1792	Type IV pilus assembly ATPase component PilU	50 % WWTP effluent	0.0212989	0.928852	no
MEMBRANE TRANSPORT	Protein and nucleoprotein secretion system, Type IV	fig|1219061.36.peg.1792	Type IV pilus assembly ATPase component PilU	100 % WWTP effluent	0.453472	0.0141937	yes
MEMBRANE TRANSPORT	DNA-binding transport	fig|1219061.36.peg.180	DNA-binding protein inhibitor Id-2-related protein	50 % WWTP effluent	0.243249	0.273634	no
MEMBRANE TRANSPORT	DNA-binding transport	fig|1219061.36.peg.180	DNA-binding protein inhibitor Id-2-related protein	100 % WWTP effluent	-1.14798	0.000226045	yes
MEMBRANE TRANSPORT	Protein and nucleoprotein secretion system, Type IV	fig|1219061.36.peg.1882	Leader peptidase (Prepilin peptidase) (EC 3.4.23.43) / N-methyltransferase (EC 2.1.1.-)	50 % WWTP effluent	-0.0114972	0.961645	no
MEMBRANE TRANSPORT	Protein and nucleoprotein secretion system, Type IV	fig|1219061.36.peg.1882	Leader peptidase (Prepilin peptidase) (EC 3.4.23.43) / N-methyltransferase (EC 2.1.1.-)	100 % WWTP effluent	-0.0843794	0.731856	no
MEMBRANE TRANSPORT	Protein and nucleoprotein secretion system, Type IV	fig|1219061.36.peg.1883	Type IV fimbrial assembly protein PilC	50 % WWTP effluent	0.766882	0.0284065	yes
MEMBRANE TRANSPORT	Protein and nucleoprotein secretion system, Type IV	fig|1219061.36.peg.1883	Type IV fimbrial assembly protein PilC	100 % WWTP effluent	0.506789	0.166963	no
MEMBRANE TRANSPORT	Protein and nucleoprotein secretion system, Type IV	fig|1219061.36.peg.1884	Type IV fimbrial assembly, ATPase PilB	50 % WWTP effluent	0.246883	0.423189	no
MEMBRANE TRANSPORT	Protein and nucleoprotein secretion system, Type IV	fig|1219061.36.peg.1884	Type IV fimbrial assembly, ATPase PilB	100 % WWTP effluent	-0.158477	0.640079	no
MEMBRANE TRANSPORT	Protein and nucleoprotein secretion system, Type IV	fig|1219061.36.peg.1885	Type IV pilin PilA	50 % WWTP effluent	1.23421	0.01759	yes
MEMBRANE TRANSPORT	Protein and nucleoprotein secretion system, Type IV	fig|1219061.36.peg.1885	Type IV pilin PilA	100 % WWTP effluent	0.0900318	0.889671	no
MEMBRANE TRANSPORT	ABC transporters	fig|1219061.36.peg.1896	Uncharacterized efflux ABC transporter, ATP-binding protein YadG	50 % WWTP effluent	-0.493183	0.0393311	yes
MEMBRANE TRANSPORT	ABC transporters	fig|1219061.36.peg.1896	Uncharacterized efflux ABC transporter, ATP-binding protein YadG	100 % WWTP effluent	-0.28626	0.247443	no
MEMBRANE TRANSPORT	ABC transporters	fig|1219061.36.peg.1897	Uncharacterized efflux ABC transporter, permease protein YadH	50 % WWTP effluent	-0.746131	0.00989012	yes
MEMBRANE TRANSPORT	ABC transporters	fig|1219061.36.peg.1897	Uncharacterized efflux ABC transporter, permease protein YadH	100 % WWTP effluent	-0.592315	0.035331	yes
MEMBRANE TRANSPORT	Protein and nucleoprotein secretion system, Type IV	fig|1219061.36.peg.1906	Multimodular transpeptidase-transglycosylase (EC 2.4.1.129) (EC 3.4.-.-)	50 % WWTP effluent	-0.360405	0.048486	yes
MEMBRANE TRANSPORT	Protein and nucleoprotein secretion system, Type IV	fig|1219061.36.peg.1906	Multimodular transpeptidase-transglycosylase (EC 2.4.1.129) (EC 3.4.-.-)	100 % WWTP effluent	-0.453056	0.0109799	yes
MEMBRANE TRANSPORT	ABC transporters	fig|1219061.36.peg.1923	Chitobiose ABC transporter, ATP-binding protein 2	50 % WWTP effluent	0.23405	0.254473	no
MEMBRANE TRANSPORT	ABC transporters	fig|1219061.36.peg.1923	Chitobiose ABC transporter, ATP-binding protein 2	100 % WWTP effluent	-1.8612	0.000226045	yes
MEMBRANE TRANSPORT	ABC transporters	fig|1219061.36.peg.1924	Chitobiose ABC transporter, ATP-binding protein 1	50 % WWTP effluent	0.0212497	0.930893	no
MEMBRANE TRANSPORT	ABC transporters	fig|1219061.36.peg.1924	Chitobiose ABC transporter, ATP-binding protein 1	100 % WWTP effluent	-2.01866	0.000226045	yes
MEMBRANE TRANSPORT	ABC transporters	fig|1219061.36.peg.1925	Chitobiose ABC transporter, permease protein 2	50 % WWTP effluent	-0.166098	0.477286	no
MEMBRANE TRANSPORT	ABC transporters	fig|1219061.36.peg.1925	Chitobiose ABC transporter, permease protein 2	100 % WWTP effluent	-2.82429	0.000226045	yes
MEMBRANE TRANSPORT	ABC transporters	fig|1219061.36.peg.1926	Chitobiose ABC transporter, permease protein 1	50 % WWTP effluent	0.375992	0.150356	no
MEMBRANE TRANSPORT	ABC transporters	fig|1219061.36.peg.1926	Chitobiose ABC transporter, permease protein 1	100 % WWTP effluent	-1.24754	0.000226045	yes
MEMBRANE TRANSPORT	ABC transporters	fig|1219061.36.peg.1927	Chitobiose ABC transporter, substrate-binding protein	50 % WWTP effluent	-0.00368128	0.982786	no
MEMBRANE TRANSPORT	ABC transporters	fig|1219061.36.peg.1927	Chitobiose ABC transporter, substrate-binding protein	100 % WWTP effluent	-1.56153	0.000226045	yes
MEMBRANE TRANSPORT	Multidrug efflux systems	fig|1219061.36.peg.1936	RND multidrug efflux transporter; Acriflavin resistance protein	50 % WWTP effluent	1.7989	0.000226045	yes
MEMBRANE TRANSPORT	Multidrug efflux systems	fig|1219061.36.peg.1936	RND multidrug efflux transporter; Acriflavin resistance protein	100 % WWTP effluent	1.76587	0.000226045	yes
MEMBRANE TRANSPORT	Multidrug efflux systems	fig|1219061.36.peg.1963	Multi antimicrobial extrusion protein (Na(+)/drug antiporter), MATE family of MDR efflux pumps	50 % WWTP effluent	-0.808693	0.000626951	yes
MEMBRANE TRANSPORT	Multidrug efflux systems	fig|1219061.36.peg.1963	Multi antimicrobial extrusion protein (Na(+)/drug antiporter), MATE family of MDR efflux pumps	100 % WWTP effluent	-0.55376	0.0121919	yes
MEMBRANE TRANSPORT	ABC transporters	fig|1219061.36.peg.1994	ABC-type uncharacterized transport system, permease component	50 % WWTP effluent	-1.02328	0.000226045	yes
MEMBRANE TRANSPORT	ABC transporters	fig|1219061.36.peg.1994	ABC-type uncharacterized transport system, permease component	100 % WWTP effluent	1.26771	0.000226045	yes
MEMBRANE TRANSPORT	Protein secretion system, Type II	fig|1219061.36.peg.1996	Flp pilus assembly protein RcpC/CpaB	50 % WWTP effluent	-0.761371	0.000226045	yes
MEMBRANE TRANSPORT	Protein secretion system, Type II	fig|1219061.36.peg.1996	Flp pilus assembly protein RcpC/CpaB	100 % WWTP effluent	1.59463	0.000226045	yes
MEMBRANE TRANSPORT	Protein secretion system, Type II	fig|1219061.36.peg.1997	Type II/IV secretion system secretin RcpA/CpaC, associated with Flp pilus assembly	50 % WWTP effluent	-0.356828	0.0664152	no
MEMBRANE TRANSPORT	Protein secretion system, Type II	fig|1219061.36.peg.1997	Type II/IV secretion system secretin RcpA/CpaC, associated with Flp pilus assembly	100 % WWTP effluent	1.82473	0.000226045	yes
MEMBRANE TRANSPORT	Protein secretion system, Type II	fig|1219061.36.peg.2002	Type II/IV secretion system ATPase TadZ/CpaE, associated with Flp pilus assembly	50 % WWTP effluent	-0.713299	0.000226045	yes
MEMBRANE TRANSPORT	Protein secretion system, Type II	fig|1219061.36.peg.2002	Type II/IV secretion system ATPase TadZ/CpaE, associated with Flp pilus assembly	100 % WWTP effluent	1.40914	0.000226045	yes
MEMBRANE TRANSPORT	Protein secretion system, Type II	fig|1219061.36.peg.2003	Type II/IV secretion system ATP hydrolase TadA/VirB11/CpaF, TadA subfamily	50 % WWTP effluent	-0.701351	0.000226045	yes
MEMBRANE TRANSPORT	Protein secretion system, Type II	fig|1219061.36.peg.2003	Type II/IV secretion system ATP hydrolase TadA/VirB11/CpaF, TadA subfamily	100 % WWTP effluent	1.35617	0.000226045	yes
MEMBRANE TRANSPORT	Protein secretion system, Type II	fig|1219061.36.peg.2004	Flp pilus assembly protein TadB	50 % WWTP effluent	-0.41445	0.0833364	no
MEMBRANE TRANSPORT	Protein secretion system, Type II	fig|1219061.36.peg.2004	Flp pilus assembly protein TadB	100 % WWTP effluent	1.60522	0.000226045	yes
MEMBRANE TRANSPORT	Protein secretion system, Type II	fig|1219061.36.peg.2005	Type II/IV secretion system protein TadC, associated with Flp pilus assembly	50 % WWTP effluent	-0.577969	0.00490916	yes
MEMBRANE TRANSPORT	Protein secretion system, Type II	fig|1219061.36.peg.2005	Type II/IV secretion system protein TadC, associated with Flp pilus assembly	100 % WWTP effluent	1.33195	0.000226045	yes
MEMBRANE TRANSPORT	Multidrug efflux systems	fig|1219061.36.peg.201	DNA-binding protein H-NS	50 % WWTP effluent	-0.411407	0.0208625	yes
MEMBRANE TRANSPORT	Multidrug efflux systems	fig|1219061.36.peg.201	DNA-binding protein H-NS	100 % WWTP effluent	-0.477827	0.00594692	yes
MEMBRANE TRANSPORT	Cation transporters	fig|1219061.36.peg.2029	Magnesium and cobalt transport protein CorA	50 % WWTP effluent	0.151584	0.481989	no
MEMBRANE TRANSPORT	Cation transporters	fig|1219061.36.peg.2029	Magnesium and cobalt transport protein CorA	100 % WWTP effluent	-0.00214829	0.99385	no
MEMBRANE TRANSPORT	Multidrug efflux systems	fig|1219061.36.peg.2085	Multidrug efflux pump component MtrF	50 % WWTP effluent	0.988523	0.000815517	yes
MEMBRANE TRANSPORT	Multidrug efflux systems	fig|1219061.36.peg.2085	Multidrug efflux pump component MtrF	100 % WWTP effluent	1.92108	0.000226045	yes
MEMBRANE TRANSPORT	ABC transporters	fig|1219061.36.peg.2202	Outer-membrane-phospholipid-binding lipoprotein MlaA	50 % WWTP effluent	0.540632	0.0112486	yes
MEMBRANE TRANSPORT	ABC transporters	fig|1219061.36.peg.2202	Outer-membrane-phospholipid-binding lipoprotein MlaA	100 % WWTP effluent	0.565074	0.0101549	yes
MEMBRANE TRANSPORT	Lipoprotein transporter	fig|1219061.36.peg.224	Outer membrane lipoprotein carrier protein LolA	50 % WWTP effluent	-0.206747	0.352259	no
MEMBRANE TRANSPORT	Lipoprotein transporter	fig|1219061.36.peg.224	Outer membrane lipoprotein carrier protein LolA	100 % WWTP effluent	-0.637378	0.000815517	yes
MEMBRANE TRANSPORT	Cation transporters	fig|1219061.36.peg.2270	Mg/Co/Ni transporter MgtE, CBS domain-containing	50 % WWTP effluent	-1.01152	1	no
MEMBRANE TRANSPORT	Cation transporters	fig|1219061.36.peg.2270	Mg/Co/Ni transporter MgtE, CBS domain-containing	100 % WWTP effluent	-0.252549	1	no
MEMBRANE TRANSPORT	Cation transporters	fig|1219061.36.peg.2280	Lead, cadmium, zinc and mercury transporting ATPase (EC 3.6.3.3) (EC 3.6.3.5); Copper-translocating P-type ATPase (EC 3.6.3.4)	50 % WWTP effluent	-0.233713	0.264446	no
MEMBRANE TRANSPORT	Cation transporters	fig|1219061.36.peg.2280	Lead, cadmium, zinc and mercury transporting ATPase (EC 3.6.3.3) (EC 3.6.3.5); Copper-translocating P-type ATPase (EC 3.6.3.4)	100 % WWTP effluent	-0.873426	0.000226045	yes
MEMBRANE TRANSPORT	Lipoprotein transporter	fig|1219061.36.peg.2295	Lipoprotein releasing system transmembrane protein LolC	50 % WWTP effluent	0.0165321	0.950005	no
MEMBRANE TRANSPORT	Lipoprotein transporter	fig|1219061.36.peg.2295	Lipoprotein releasing system transmembrane protein LolC	100 % WWTP effluent	-0.415777	0.0488957	yes
MEMBRANE TRANSPORT	Lipoprotein transporter	fig|1219061.36.peg.2296	Lipoprotein-releasing system ATP-binding protein LolD	50 % WWTP effluent	0.0165321	0.950005	no
MEMBRANE TRANSPORT	Lipoprotein transporter	fig|1219061.36.peg.2296	Lipoprotein-releasing system ATP-binding protein LolD	100 % WWTP effluent	-0.415777	0.0488957	yes
MEMBRANE TRANSPORT	Lipoprotein transporter	fig|1219061.36.peg.2297	Lipoprotein releasing system transmembrane protein LolE	50 % WWTP effluent	-0.110468	0.643461	no
MEMBRANE TRANSPORT	Lipoprotein transporter	fig|1219061.36.peg.2297	Lipoprotein releasing system transmembrane protein LolE	100 % WWTP effluent	-0.535182	0.00566268	yes
MEMBRANE TRANSPORT	ABC transporters	fig|1219061.36.peg.2317	Lysine-arginine-ornithine-binding ABC transporter, substrate-binding protein ArgT (TC 3.A.1.3.1)	50 % WWTP effluent	2.16387	0.000226045	yes
MEMBRANE TRANSPORT	ABC transporters	fig|1219061.36.peg.2317	Lysine-arginine-ornithine-binding ABC transporter, substrate-binding protein ArgT (TC 3.A.1.3.1)	100 % WWTP effluent	2.46388	0.000226045	yes
MEMBRANE TRANSPORT	ABC transporters	fig|1219061.36.peg.234	ABC transporter, ATP-binding protein (cluster 5, nickel/peptides/opines)	50 % WWTP effluent	2.72023	0.000226045	yes
MEMBRANE TRANSPORT	ABC transporters	fig|1219061.36.peg.234	ABC transporter, ATP-binding protein (cluster 5, nickel/peptides/opines)	100 % WWTP effluent	3.18965	0.000226045	yes
MEMBRANE TRANSPORT	ABC transporters	fig|1219061.36.peg.235	ABC transporter, ATP-binding protein (cluster 5, nickel/peptides/opines)	50 % WWTP effluent	2.10549	0.000226045	yes
MEMBRANE TRANSPORT	ABC transporters	fig|1219061.36.peg.235	ABC transporter, ATP-binding protein (cluster 5, nickel/peptides/opines)	100 % WWTP effluent	2.63513	0.000226045	yes
MEMBRANE TRANSPORT	ABC transporters	fig|1219061.36.peg.236	ABC transporter, substrate-binding protein (cluster 5, nickel/peptides/opines)	50 % WWTP effluent	2.2698	0.000226045	yes
MEMBRANE TRANSPORT	ABC transporters	fig|1219061.36.peg.236	ABC transporter, substrate-binding protein (cluster 5, nickel/peptides/opines)	100 % WWTP effluent	2.8559	0.000226045	yes
MEMBRANE TRANSPORT	ABC transporters	fig|1219061.36.peg.237	ABC transporter, permease protein 2 (cluster 5, nickel/peptides/opines)	50 % WWTP effluent	1.47648	0.000226045	yes
MEMBRANE TRANSPORT	ABC transporters	fig|1219061.36.peg.237	ABC transporter, permease protein 2 (cluster 5, nickel/peptides/opines)	100 % WWTP effluent	2.60869	0.000226045	yes
MEMBRANE TRANSPORT	ABC transporters	fig|1219061.36.peg.238	ABC transporter, permease protein 1 (cluster 5, nickel/peptides/opines)	50 % WWTP effluent	1.47648	0.000226045	yes
MEMBRANE TRANSPORT	ABC transporters	fig|1219061.36.peg.238	ABC transporter, permease protein 1 (cluster 5, nickel/peptides/opines)	100 % WWTP effluent	2.60869	0.000226045	yes
MEMBRANE TRANSPORT	ABC transporters	fig|1219061.36.peg.2412	ABC transporter, substrate-binding protein (cluster 5, nickel/peptides/opines)	50 % WWTP effluent	0.169081	0.431282	no
MEMBRANE TRANSPORT	ABC transporters	fig|1219061.36.peg.2412	ABC transporter, substrate-binding protein (cluster 5, nickel/peptides/opines)	100 % WWTP effluent	-0.120654	0.591566	no
MEMBRANE TRANSPORT	ABC transporters	fig|1219061.36.peg.2430	ABC transporter, substrate-binding protein (cluster 15, trp?)	50 % WWTP effluent	0.960906	0.000226045	yes
MEMBRANE TRANSPORT	ABC transporters	fig|1219061.36.peg.2430	ABC transporter, substrate-binding protein (cluster 15, trp?)	100 % WWTP effluent	1.38226	0.000226045	yes
MEMBRANE TRANSPORT	ABC transporters	fig|1219061.36.peg.2431	ABC transporter, permease protein (cluster 15, trp?)	50 % WWTP effluent	0.0395875	0.86471	no
MEMBRANE TRANSPORT	ABC transporters	fig|1219061.36.peg.2431	ABC transporter, permease protein (cluster 15, trp?)	100 % WWTP effluent	0.261773	0.186262	no
MEMBRANE TRANSPORT	ABC transporters	fig|1219061.36.peg.2432	ABC transporter, ATP-binding protein (cluster 15, trp?)	50 % WWTP effluent	0.0395875	0.86471	no
MEMBRANE TRANSPORT	ABC transporters	fig|1219061.36.peg.2432	ABC transporter, ATP-binding protein (cluster 15, trp?)	100 % WWTP effluent	0.261773	0.186262	no
MEMBRANE TRANSPORT	Tripartite ATP-independent periplasmic transporters	fig|1219061.36.peg.2450	TRAP transporter solute receptor, unknown substrate 6	50 % WWTP effluent	2.0456	0.000226045	yes
MEMBRANE TRANSPORT	Tripartite ATP-independent periplasmic transporters	fig|1219061.36.peg.2450	TRAP transporter solute receptor, unknown substrate 6	100 % WWTP effluent	2.25615	0.000226045	yes
MEMBRANE TRANSPORT	Tripartite ATP-independent periplasmic transporters	fig|1219061.36.peg.2452	TRAP dicarboxylate transporter, DctM subunit, unknown substrate 6	50 % WWTP effluent	0.687412	0.0083633	yes
MEMBRANE TRANSPORT	Tripartite ATP-independent periplasmic transporters	fig|1219061.36.peg.2452	TRAP dicarboxylate transporter, DctM subunit, unknown substrate 6	100 % WWTP effluent	1.39104	0.000226045	yes
MEMBRANE TRANSPORT	Tripartite Tricarboxylate transporters	fig|1219061.36.peg.25	Tripartite tricarboxylate transporter TctC family	50 % WWTP effluent	-0.866226	0.000226045	yes
MEMBRANE TRANSPORT	Tripartite Tricarboxylate transporters	fig|1219061.36.peg.25	Tripartite tricarboxylate transporter TctC family	100 % WWTP effluent	-0.634132	0.000626951	yes
MEMBRANE TRANSPORT	ABC transporters	fig|1219061.36.peg.2504	ABC transporter, periplasmic substrate-binding protein-related protein	50 % WWTP effluent	0.229089	0.416121	no
MEMBRANE TRANSPORT	ABC transporters	fig|1219061.36.peg.2504	ABC transporter, periplasmic substrate-binding protein-related protein	100 % WWTP effluent	0.821806	0.000226045	yes
MEMBRANE TRANSPORT	ABC transporters	fig|1219061.36.peg.2512	Efflux ABC transporter, permease/ATP-binding protein MdlB	50 % WWTP effluent	0.037547	0.874381	no
MEMBRANE TRANSPORT	ABC transporters	fig|1219061.36.peg.2512	Efflux ABC transporter, permease/ATP-binding protein MdlB	100 % WWTP effluent	-0.346675	0.0710761	no
MEMBRANE TRANSPORT	ABC transporters	fig|1219061.36.peg.2513	Efflux ABC transporter, permease/ATP-binding protein MdlA	50 % WWTP effluent	0.037547	0.874381	no
MEMBRANE TRANSPORT	ABC transporters	fig|1219061.36.peg.2513	Efflux ABC transporter, permease/ATP-binding protein MdlA	100 % WWTP effluent	-0.346675	0.0710761	no
MEMBRANE TRANSPORT	ABC transporters	fig|1219061.36.peg.2528	ABC transporter, substrate-binding protein (cluster 10, nitrate/sulfonate/bicarbonate)	50 % WWTP effluent	0.662564	0.000815517	yes
MEMBRANE TRANSPORT	ABC transporters	fig|1219061.36.peg.2528	ABC transporter, substrate-binding protein (cluster 10, nitrate/sulfonate/bicarbonate)	100 % WWTP effluent	2.21284	0.000226045	yes
MEMBRANE TRANSPORT	Protein secretion system, Type II	fig|1219061.36.peg.2546	Flp pilus assembly protein, pilin Flp	50 % WWTP effluent	0	1	no
MEMBRANE TRANSPORT	Protein secretion system, Type II	fig|1219061.36.peg.2546	Flp pilus assembly protein, pilin Flp	100 % WWTP effluent	0	1	no
MEMBRANE TRANSPORT	Protein secretion system, Type II	fig|1219061.36.peg.2549	Type II/IV secretion system secretin RcpA/CpaC, associated with Flp pilus assembly	50 % WWTP effluent	-1.00023	1	no
MEMBRANE TRANSPORT	Protein secretion system, Type II	fig|1219061.36.peg.2549	Type II/IV secretion system secretin RcpA/CpaC, associated with Flp pilus assembly	100 % WWTP effluent	-1.60687	1	no
MEMBRANE TRANSPORT	Protein secretion system, Type II	fig|1219061.36.peg.2552	Type II/IV secretion system ATP hydrolase TadA/VirB11/CpaF, TadA subfamily	50 % WWTP effluent	0.0551877	0.922793	no
MEMBRANE TRANSPORT	Protein secretion system, Type II	fig|1219061.36.peg.2552	Type II/IV secretion system ATP hydrolase TadA/VirB11/CpaF, TadA subfamily	100 % WWTP effluent	-0.588444	0.240441	no
MEMBRANE TRANSPORT	Protein secretion system, Type II	fig|1219061.36.peg.2553	Flp pilus assembly protein TadB	50 % WWTP effluent	-0.742126	1	no
MEMBRANE TRANSPORT	Protein secretion system, Type II	fig|1219061.36.peg.2553	Flp pilus assembly protein TadB	100 % WWTP effluent	-0.666195	1	no
MEMBRANE TRANSPORT	Protein secretion system, Type II	fig|1219061.36.peg.2555	Flp pilus assembly protein TadD, contains TPR repeat	50 % WWTP effluent	0.630579	0.405686	no
MEMBRANE TRANSPORT	Protein secretion system, Type II	fig|1219061.36.peg.2555	Flp pilus assembly protein TadD, contains TPR repeat	100 % WWTP effluent	-0.321177	1	no
MEMBRANE TRANSPORT	Multidrug efflux systems	fig|1219061.36.peg.2569	Multidrug resistance transporter, Bcr/CflA family	50 % WWTP effluent	-0.478165	0.00905413	yes
MEMBRANE TRANSPORT	Multidrug efflux systems	fig|1219061.36.peg.2569	Multidrug resistance transporter, Bcr/CflA family	100 % WWTP effluent	0.31898	0.0942642	no
MEMBRANE TRANSPORT	Tripartite Tricarboxylate transporters	fig|1219061.36.peg.26	Tripartite tricarboxylate transporter TctB family	50 % WWTP effluent	-1.17714	0.0430823	yes
MEMBRANE TRANSPORT	Tripartite Tricarboxylate transporters	fig|1219061.36.peg.26	Tripartite tricarboxylate transporter TctB family	100 % WWTP effluent	-1.04346	0.0431588	yes
MEMBRANE TRANSPORT	MFS-type transporter	fig|1219061.36.peg.2657	Uncharacterized MFS-type transporter	50 % WWTP effluent	0.765253	0.000226045	yes
MEMBRANE TRANSPORT	MFS-type transporter	fig|1219061.36.peg.2657	Uncharacterized MFS-type transporter	100 % WWTP effluent	0.416526	0.0434815	yes
MEMBRANE TRANSPORT	Tripartite Tricarboxylate transporters	fig|1219061.36.peg.27	Tripartite tricarboxylate transporter TctA family	50 % WWTP effluent	-1.65157	0.000226045	yes
MEMBRANE TRANSPORT	Tripartite Tricarboxylate transporters	fig|1219061.36.peg.27	Tripartite tricarboxylate transporter TctA family	100 % WWTP effluent	-1.51605	0.000226045	yes
MEMBRANE TRANSPORT	Multidrug efflux systems	fig|1219061.36.peg.2873	Multidrug efflux transporter MdtK/NorM (MATE family)	50 % WWTP effluent	-0.25236	0.256065	no
MEMBRANE TRANSPORT	Multidrug efflux systems	fig|1219061.36.peg.2873	Multidrug efflux transporter MdtK/NorM (MATE family)	100 % WWTP effluent	-0.285595	0.193185	no
MEMBRANE TRANSPORT	ABC transporters	fig|1219061.36.peg.2888	Tungstate ABC transporter, ATP-binding protein	50 % WWTP effluent	-0.169183	0.513405	no
MEMBRANE TRANSPORT	ABC transporters	fig|1219061.36.peg.2888	Tungstate ABC transporter, ATP-binding protein	100 % WWTP effluent	-0.963746	0.000226045	yes
MEMBRANE TRANSPORT	ABC transporters	fig|1219061.36.peg.2889	Tungstate ABC transporter, permease protein	50 % WWTP effluent	-2.13406	0.000226045	yes
MEMBRANE TRANSPORT	ABC transporters	fig|1219061.36.peg.2889	Tungstate ABC transporter, permease protein	100 % WWTP effluent	-2.83737	0.000226045	yes
MEMBRANE TRANSPORT	ABC transporters	fig|1219061.36.peg.2890	Tungstate ABC transporter, substrate-binding protein	50 % WWTP effluent	-3.62691	0.000226045	yes
MEMBRANE TRANSPORT	ABC transporters	fig|1219061.36.peg.2890	Tungstate ABC transporter, substrate-binding protein	100 % WWTP effluent	-3.91225	0.000226045	yes
MEMBRANE TRANSPORT	Cation transporters	fig|1219061.36.peg.2923	Type cbb3 cytochrome oxidase biogenesis protein CcoI; Copper-translocating P-type ATPase (EC 3.6.3.4)	50 % WWTP effluent	0.688014	0.000226045	yes
MEMBRANE TRANSPORT	Cation transporters	fig|1219061.36.peg.2923	Type cbb3 cytochrome oxidase biogenesis protein CcoI; Copper-translocating P-type ATPase (EC 3.6.3.4)	100 % WWTP effluent	-0.296064	0.117445	no
MEMBRANE TRANSPORT	ABC transporters	fig|1219061.36.peg.2968	ABC transporter, substrate-binding protein (cluster 12, methionine/phosphonates)	50 % WWTP effluent	0.178039	0.522096	no
MEMBRANE TRANSPORT	ABC transporters	fig|1219061.36.peg.2968	ABC transporter, substrate-binding protein (cluster 12, methionine/phosphonates)	100 % WWTP effluent	0.97156	0.000226045	yes
MEMBRANE TRANSPORT	Tricarboxylate transport system	fig|1219061.36.peg.2993	Tricarboxylate transport sensor protein TctE => Citrate response regulator CitA	50 % WWTP effluent	1.0223	0.000226045	yes
MEMBRANE TRANSPORT	Tricarboxylate transport system	fig|1219061.36.peg.2993	Tricarboxylate transport sensor protein TctE => Citrate response regulator CitA	100 % WWTP effluent	0.92926	0.000226045	yes
MEMBRANE TRANSPORT	ABC transporters	fig|1219061.36.peg.3027	Maltodextrin ABC transporter, permease protein MdxG	50 % WWTP effluent	-2.15178	0.334398	no
MEMBRANE TRANSPORT	ABC transporters	fig|1219061.36.peg.3027	Maltodextrin ABC transporter, permease protein MdxG	100 % WWTP effluent	0	0.0308193	yes
MEMBRANE TRANSPORT	ABC transporters	fig|1219061.36.peg.3028	Maltodextrin ABC transporter, permease protein MdxF	50 % WWTP effluent	-1.47426	1	no
MEMBRANE TRANSPORT	ABC transporters	fig|1219061.36.peg.3028	Maltodextrin ABC transporter, permease protein MdxF	100 % WWTP effluent	0	1	no
MEMBRANE TRANSPORT	ABC transporters	fig|1219061.36.peg.3029	Maltodextrin ABC transporter, permease protein MdxF	50 % WWTP effluent	0	1	no
MEMBRANE TRANSPORT	ABC transporters	fig|1219061.36.peg.3029	Maltodextrin ABC transporter, permease protein MdxF	100 % WWTP effluent	0	1	no
MEMBRANE TRANSPORT	ABC transporters	fig|1219061.36.peg.3034	Maltodextrin ABC transporter, substrate-binding protein MdxE	100 % WWTP effluent	-2.00758	0.000226045	yes
MEMBRANE TRANSPORT	ABC transporters	fig|1219061.36.peg.3035	Maltodextrin ABC transporter, substrate-binding protein MdxE	100 % WWTP effluent	-2.00758	0.000226045	yes
MEMBRANE TRANSPORT	ABC transporters	fig|1219061.36.peg.3036	Maltodextrin ABC transporter, substrate-binding protein MdxE	100 % WWTP effluent	-2.00758	0.000226045	yes
MEMBRANE TRANSPORT	Protein secretion system, Type I	fig|1219061.36.peg.3048	Type I secretion system ATPase	50 % WWTP effluent	-1.17588	0.000226045	yes
MEMBRANE TRANSPORT	Protein secretion system, Type I	fig|1219061.36.peg.3048	Type I secretion system ATPase	100 % WWTP effluent	-0.714792	0.00399596	yes
MEMBRANE TRANSPORT	Multidrug efflux systems	fig|1219061.36.peg.3084	Multidrug resistance efflux pump	50 % WWTP effluent	0.473448	0.0141937	yes
MEMBRANE TRANSPORT	Multidrug efflux systems	fig|1219061.36.peg.3084	Multidrug resistance efflux pump	100 % WWTP effluent	0.293635	0.148443	no
MEMBRANE TRANSPORT	MFS-type transporter	fig|1219061.36.peg.3088	Uncharacterized MFS-type transporter	50 % WWTP effluent	0.461613	0.155428	no
MEMBRANE TRANSPORT	MFS-type transporter	fig|1219061.36.peg.3088	Uncharacterized MFS-type transporter	100 % WWTP effluent	0.658029	0.033274	yes
MEMBRANE TRANSPORT	ABC transporters	fig|1219061.36.peg.3098	hypothetical protein	50 % WWTP effluent	1.18226	0.000226045	yes
MEMBRANE TRANSPORT	ABC transporters	fig|1219061.36.peg.3098	hypothetical protein	100 % WWTP effluent	0.953389	0.000226045	yes
MEMBRANE TRANSPORT	ABC transporters	fig|1219061.36.peg.3099	ABC-type phosphate transport system, periplasmic component	50 % WWTP effluent	1.18226	0.000226045	yes
MEMBRANE TRANSPORT	ABC transporters	fig|1219061.36.peg.3099	ABC-type phosphate transport system, periplasmic component	100 % WWTP effluent	0.953389	0.000226045	yes
MEMBRANE TRANSPORT	MFS-type transporter	fig|1219061.36.peg.3129	Uncharacterized MFS-type transporter	50 % WWTP effluent	-0.386158	0.127171	no
MEMBRANE TRANSPORT	MFS-type transporter	fig|1219061.36.peg.3129	Uncharacterized MFS-type transporter	100 % WWTP effluent	0.215987	0.400591	no
MEMBRANE TRANSPORT	ABC transporters	fig|1219061.36.peg.3183	ABC-type amino acid transport/signal transduction system, periplasmic component/domain	50 % WWTP effluent	0.429296	0.0662409	no
MEMBRANE TRANSPORT	ABC transporters	fig|1219061.36.peg.3183	ABC-type amino acid transport/signal transduction system, periplasmic component/domain	100 % WWTP effluent	1.66866	0.000226045	yes
MEMBRANE TRANSPORT	DNA-binding transport	fig|1219061.36.peg.3187	DNA-binding transcriptional regulator, MocR family / aminotransferase domain	50 % WWTP effluent	1.25218	0.000432787	yes
MEMBRANE TRANSPORT	DNA-binding transport	fig|1219061.36.peg.3187	DNA-binding transcriptional regulator, MocR family / aminotransferase domain	100 % WWTP effluent	1.37669	0.000226045	yes
MEMBRANE TRANSPORT	DNA-binding transport	fig|1219061.36.peg.3194	DNA-binding HTH domain-containing protein	50 % WWTP effluent	0.307175	0.107133	no
MEMBRANE TRANSPORT	DNA-binding transport	fig|1219061.36.peg.3194	DNA-binding HTH domain-containing protein	100 % WWTP effluent	0.826163	0.000226045	yes
MEMBRANE TRANSPORT	Multidrug efflux systems	fig|1219061.36.peg.3273	Membrane fusion component of tripartite multidrug resistance system	50 % WWTP effluent	-0.82834	0.000226045	yes
MEMBRANE TRANSPORT	Multidrug efflux systems	fig|1219061.36.peg.3273	Membrane fusion component of tripartite multidrug resistance system	100 % WWTP effluent	-1.11674	0.000226045	yes
MEMBRANE TRANSPORT	Multidrug efflux systems	fig|1219061.36.peg.3275	Na+-driven multidrug efflux pump	50 % WWTP effluent	-1.14769	0.000226045	yes
MEMBRANE TRANSPORT	Multidrug efflux systems	fig|1219061.36.peg.3275	Na+-driven multidrug efflux pump	100 % WWTP effluent	-1.05078	0.000226045	yes
MEMBRANE TRANSPORT	ABC transporters	fig|1219061.36.peg.3291	ABC transporter, ATP-binding protein (cluster 1, maltose/g3p/polyamine/iron); ABC transporter, ATP-binding protein (cluster 10, nitrate/sulfonate/bicarbonate)	50 % WWTP effluent	0.0796385	0.721097	no
MEMBRANE TRANSPORT	ABC transporters	fig|1219061.36.peg.3291	ABC transporter, ATP-binding protein (cluster 1, maltose/g3p/polyamine/iron); ABC transporter, ATP-binding protein (cluster 10, nitrate/sulfonate/bicarbonate)	100 % WWTP effluent	-0.526081	0.00352766	yes
MEMBRANE TRANSPORT	ABC transporters	fig|1219061.36.peg.3293	ABC transporter, permease protein 2 (cluster 1, maltose/g3p/polyamine/iron)	50 % WWTP effluent	0.166395	0.452288	no
MEMBRANE TRANSPORT	ABC transporters	fig|1219061.36.peg.3293	ABC transporter, permease protein 2 (cluster 1, maltose/g3p/polyamine/iron)	100 % WWTP effluent	-0.822113	0.000226045	yes
MEMBRANE TRANSPORT	ABC transporters	fig|1219061.36.peg.3294	ABC transporter, permease protein 1 (cluster 1, maltose/g3p/polyamine/iron)	50 % WWTP effluent	0.623669	0.00136022	yes
MEMBRANE TRANSPORT	ABC transporters	fig|1219061.36.peg.3294	ABC transporter, permease protein 1 (cluster 1, maltose/g3p/polyamine/iron)	100 % WWTP effluent	-0.161022	0.507148	no
MEMBRANE TRANSPORT	ABC transporters	fig|1219061.36.peg.3295	ABC transporter, substrate-binding protein (cluster 1, maltose/g3p/polyamine/iron)	50 % WWTP effluent	1.18938	0.000226045	yes
MEMBRANE TRANSPORT	ABC transporters	fig|1219061.36.peg.3295	ABC transporter, substrate-binding protein (cluster 1, maltose/g3p/polyamine/iron)	100 % WWTP effluent	0.591911	0.00238719	yes
MEMBRANE TRANSPORT	ABC transporters	fig|1219061.36.peg.3304	ABC-type amino acid transport/signal transduction system	50 % WWTP effluent	-0.185457	0.376601	no
MEMBRANE TRANSPORT	ABC transporters	fig|1219061.36.peg.3304	ABC-type amino acid transport/signal transduction system	100 % WWTP effluent	0.583161	0.000815517	yes
MEMBRANE TRANSPORT	Uni- Sym- and Antiporters	fig|1219061.36.peg.3308	Sodium-dependent phosphate transporter	50 % WWTP effluent	-0.203843	0.302937	no
MEMBRANE TRANSPORT	Uni- Sym- and Antiporters	fig|1219061.36.peg.3308	Sodium-dependent phosphate transporter	100 % WWTP effluent	0.408143	0.0221805	yes
MEMBRANE TRANSPORT	ABC transporters	fig|1219061.36.peg.333	Oligopeptide ABC transporter, ATP-binding protein OppF (TC 3.A.1.5.1)	50 % WWTP effluent	1.45041	0.000226045	yes
MEMBRANE TRANSPORT	ABC transporters	fig|1219061.36.peg.333	Oligopeptide ABC transporter, ATP-binding protein OppF (TC 3.A.1.5.1)	100 % WWTP effluent	0.819263	0.000226045	yes
MEMBRANE TRANSPORT	ABC transporters	fig|1219061.36.peg.334	Oligopeptide ABC transporter, ATP-binding protein OppD (TC 3.A.1.5.1)	50 % WWTP effluent	1.45041	0.000226045	yes
MEMBRANE TRANSPORT	ABC transporters	fig|1219061.36.peg.334	Oligopeptide ABC transporter, ATP-binding protein OppD (TC 3.A.1.5.1)	100 % WWTP effluent	0.819263	0.000226045	yes
MEMBRANE TRANSPORT	ABC transporters	fig|1219061.36.peg.335	Oligopeptide ABC transporter, permease protein OppC (TC 3.A.1.5.1)	50 % WWTP effluent	1.69849	0.000226045	yes
MEMBRANE TRANSPORT	ABC transporters	fig|1219061.36.peg.335	Oligopeptide ABC transporter, permease protein OppC (TC 3.A.1.5.1)	100 % WWTP effluent	1.30333	0.000226045	yes
MEMBRANE TRANSPORT	ABC transporters	fig|1219061.36.peg.336	Oligopeptide ABC transporter, permease protein OppB (TC 3.A.1.5.1)	50 % WWTP effluent	1.85012	0.000226045	yes
MEMBRANE TRANSPORT	ABC transporters	fig|1219061.36.peg.336	Oligopeptide ABC transporter, permease protein OppB (TC 3.A.1.5.1)	100 % WWTP effluent	1.72114	0.000226045	yes
MEMBRANE TRANSPORT	ABC transporters	fig|1219061.36.peg.337	Oligopeptide ABC transporter, substrate-binding protein OppA (TC 3.A.1.5.1)	50 % WWTP effluent	2.00547	0.000226045	yes
MEMBRANE TRANSPORT	ABC transporters	fig|1219061.36.peg.337	Oligopeptide ABC transporter, substrate-binding protein OppA (TC 3.A.1.5.1)	100 % WWTP effluent	1.69343	0.000226045	yes
MEMBRANE TRANSPORT	Uni- Sym- and Antiporters	fig|1219061.36.peg.3376	Na+/H+ antiporter NhaD type	50 % WWTP effluent	-0.186773	0.414484	no
MEMBRANE TRANSPORT	Uni- Sym- and Antiporters	fig|1219061.36.peg.3376	Na+/H+ antiporter NhaD type	100 % WWTP effluent	0.118379	0.616259	no
MEMBRANE TRANSPORT	Uni- Sym- and Antiporters	fig|1219061.36.peg.3389	Sodium/glutamate symporter	50 % WWTP effluent	-0.169963	0.682397	no
MEMBRANE TRANSPORT	Uni- Sym- and Antiporters	fig|1219061.36.peg.3389	Sodium/glutamate symporter	100 % WWTP effluent	0.311671	0.380045	no
MEMBRANE TRANSPORT	Uni- Sym- and Antiporters	fig|1219061.36.peg.3390	Sodium/glutamate symporter	50 % WWTP effluent	-1.51591	0.000226045	yes
MEMBRANE TRANSPORT	Uni- Sym- and Antiporters	fig|1219061.36.peg.3390	Sodium/glutamate symporter	100 % WWTP effluent	-2.00477	0.000226045	yes
MEMBRANE TRANSPORT	ABC transporters	fig|1219061.36.peg.3399	ABC transporter, ATP-binding protein	50 % WWTP effluent	-0.0742654	0.87349	no
MEMBRANE TRANSPORT	ABC transporters	fig|1219061.36.peg.3399	ABC transporter, ATP-binding protein	100 % WWTP effluent	0.078409	0.859018	no
MEMBRANE TRANSPORT	ABC transporters	fig|1219061.36.peg.3405	ABC-type amino acid transport/signal transduction system, periplasmic component/domain	50 % WWTP effluent	-0.488439	0.0136664	yes
MEMBRANE TRANSPORT	ABC transporters	fig|1219061.36.peg.3405	ABC-type amino acid transport/signal transduction system, periplasmic component/domain	100 % WWTP effluent	0.75706	0.000226045	yes
MEMBRANE TRANSPORT	ABC transporters	fig|1219061.36.peg.3409	Oligopeptide ABC transporter, ATP-binding protein OppF (TC 3.A.1.5.1)	50 % WWTP effluent	-0.0768326	0.765076	no
MEMBRANE TRANSPORT	ABC transporters	fig|1219061.36.peg.3409	Oligopeptide ABC transporter, ATP-binding protein OppF (TC 3.A.1.5.1)	100 % WWTP effluent	0.856012	0.000226045	yes
MEMBRANE TRANSPORT	ABC transporters	fig|1219061.36.peg.3455	ABC-type protease exporter, membrane fusion protein (MFP) family component PrtE/AprE	50 % WWTP effluent	1.3028	0.000226045	yes
MEMBRANE TRANSPORT	ABC transporters	fig|1219061.36.peg.3455	ABC-type protease exporter, membrane fusion protein (MFP) family component PrtE/AprE	100 % WWTP effluent	1.60752	0.000226045	yes
MEMBRANE TRANSPORT	MFS-type transporter	fig|1219061.36.peg.3483	Uncharacterized MFS-type transporter	50 % WWTP effluent	-0.484839	1	no
MEMBRANE TRANSPORT	MFS-type transporter	fig|1219061.36.peg.3483	Uncharacterized MFS-type transporter	100 % WWTP effluent	-0.295722	1	no
MEMBRANE TRANSPORT	Tripartite ATP-independent periplasmic transporters	fig|1219061.36.peg.3493	TRAP-type C4-dicarboxylate transport system, periplasmic component	50 % WWTP effluent	0.861183	0.0285259	yes
MEMBRANE TRANSPORT	Tripartite ATP-independent periplasmic transporters	fig|1219061.36.peg.3493	TRAP-type C4-dicarboxylate transport system, periplasmic component	100 % WWTP effluent	0.927383	0.0186981	yes
MEMBRANE TRANSPORT	ABC transporters	fig|1219061.36.peg.3555	ABC transporter, RND-adapter-like protein	50 % WWTP effluent	-1.43748	0.000226045	yes
MEMBRANE TRANSPORT	ABC transporters	fig|1219061.36.peg.3555	ABC transporter, RND-adapter-like protein	100 % WWTP effluent	-1.4911	0.000226045	yes
MEMBRANE TRANSPORT	Multidrug efflux systems	fig|1219061.36.peg.3556	Type I secretion outer membrane protein, TolC family	50 % WWTP effluent	-1.43748	0.000226045	yes
MEMBRANE TRANSPORT	Multidrug efflux systems	fig|1219061.36.peg.3556	Type I secretion outer membrane protein, TolC family	100 % WWTP effluent	-1.4911	0.000226045	yes
MEMBRANE TRANSPORT	ABC transporters	fig|1219061.36.peg.3557	ABC-type antimicrobial peptide transport system, permease component	50 % WWTP effluent	-1.43748	0.000226045	yes
MEMBRANE TRANSPORT	ABC transporters	fig|1219061.36.peg.3557	ABC-type antimicrobial peptide transport system, permease component	100 % WWTP effluent	-1.4911	0.000226045	yes
MEMBRANE TRANSPORT	ABC transporters	fig|1219061.36.peg.3558	ABC-type antimicrobial peptide transport system, permease component	50 % WWTP effluent	-1.00945	0.01245	yes
MEMBRANE TRANSPORT	ABC transporters	fig|1219061.36.peg.3558	ABC-type antimicrobial peptide transport system, permease component	100 % WWTP effluent	-1.28537	0.00505882	yes
MEMBRANE TRANSPORT	ABC transporters	fig|1219061.36.peg.3559	ABC-type antimicrobial peptide transport system, ATPase component	50 % WWTP effluent	-1.06537	0.0323003	yes
MEMBRANE TRANSPORT	ABC transporters	fig|1219061.36.peg.3559	ABC-type antimicrobial peptide transport system, ATPase component	100 % WWTP effluent	-1.2826	0.0209913	yes
MEMBRANE TRANSPORT	MFS-type transporter	fig|1219061.36.peg.3570	Uncharacterized MFS-type transporter	50 % WWTP effluent	1.27435	1	no
MEMBRANE TRANSPORT	MFS-type transporter	fig|1219061.36.peg.3570	Uncharacterized MFS-type transporter	100 % WWTP effluent	2.71861	1	no
MEMBRANE TRANSPORT	Multidrug efflux systems	fig|1219061.36.peg.3571	Multidrug resistance efflux pump	50 % WWTP effluent	2.56091	1	no
MEMBRANE TRANSPORT	Multidrug efflux systems	fig|1219061.36.peg.3571	Multidrug resistance efflux pump	100 % WWTP effluent	0.932025	1	no
MEMBRANE TRANSPORT	Tripartite ATP-independent periplasmic transporters	fig|1219061.36.peg.3580	TRAP transporter solute receptor, TAXI family precursor	50 % WWTP effluent	1.58486	0.00550744	yes
MEMBRANE TRANSPORT	Tripartite ATP-independent periplasmic transporters	fig|1219061.36.peg.3580	TRAP transporter solute receptor, TAXI family precursor	100 % WWTP effluent	3.248	0.000226045	yes
MEMBRANE TRANSPORT	Tripartite ATP-independent periplasmic transporters	fig|1219061.36.peg.3581	TRAP transporter solute receptor, TAXI family precursor	50 % WWTP effluent	1.58486	0.00550744	yes
MEMBRANE TRANSPORT	Tripartite ATP-independent periplasmic transporters	fig|1219061.36.peg.3581	TRAP transporter solute receptor, TAXI family precursor	100 % WWTP effluent	3.248	0.000226045	yes
MEMBRANE TRANSPORT	Tripartite ATP-independent periplasmic transporters	fig|1219061.36.peg.3582	TRAP-type uncharacterized transport system, fused permease component	50 % WWTP effluent	0.548493	0.0129882	yes
MEMBRANE TRANSPORT	Tripartite ATP-independent periplasmic transporters	fig|1219061.36.peg.3582	TRAP-type uncharacterized transport system, fused permease component	100 % WWTP effluent	1.62398	0.000226045	yes
MEMBRANE TRANSPORT	Multidrug efflux systems	fig|1219061.36.peg.3611	Multidrug resistance transporter, Bcr/CflA family	50 % WWTP effluent	0.252242	1	no
MEMBRANE TRANSPORT	Multidrug efflux systems	fig|1219061.36.peg.3611	Multidrug resistance transporter, Bcr/CflA family	100 % WWTP effluent	0.683483	1	no
MEMBRANE TRANSPORT	MFS-type transporter	fig|1219061.36.peg.3625	Uncharacterized MFS-type transporter	50 % WWTP effluent	-0.636709	0.0476528	yes
MEMBRANE TRANSPORT	MFS-type transporter	fig|1219061.36.peg.3625	Uncharacterized MFS-type transporter	100 % WWTP effluent	-0.0114437	0.979641	no
MEMBRANE TRANSPORT	Multidrug efflux systems	fig|1219061.36.peg.3635	Acriflavin resistance protein	50 % WWTP effluent	0.792372	0.000226045	yes
MEMBRANE TRANSPORT	Multidrug efflux systems	fig|1219061.36.peg.3635	Acriflavin resistance protein	100 % WWTP effluent	0.566684	0.00383867	yes
MEMBRANE TRANSPORT	TAM transport system	fig|1219061.36.peg.3653	Outer membrane component of TAM transport system	50 % WWTP effluent	0.549732	0.128558	no
MEMBRANE TRANSPORT	TAM transport system	fig|1219061.36.peg.3653	Outer membrane component of TAM transport system	100 % WWTP effluent	0.849783	0.0128592	yes
MEMBRANE TRANSPORT	Multidrug efflux systems	fig|1219061.36.peg.3658	Tetrapartite efflux system, membrane fusion component FusE-like	50 % WWTP effluent	0.182289	1	no
MEMBRANE TRANSPORT	Multidrug efflux systems	fig|1219061.36.peg.3658	Tetrapartite efflux system, membrane fusion component FusE-like	100 % WWTP effluent	-2.33769	1	no
MEMBRANE TRANSPORT	ABC transporters	fig|1219061.36.peg.3676	ABC-type amino acid transport/signal transduction system	50 % WWTP effluent	-0.105896	0.700544	no
MEMBRANE TRANSPORT	ABC transporters	fig|1219061.36.peg.3676	ABC-type amino acid transport/signal transduction system	100 % WWTP effluent	0.310663	0.183759	no
MEMBRANE TRANSPORT	Multidrug efflux systems	fig|1219061.36.peg.3685	Multidrug resistance efflux pump	50 % WWTP effluent	0.48292	0.221022	no
MEMBRANE TRANSPORT	Multidrug efflux systems	fig|1219061.36.peg.3685	Multidrug resistance efflux pump	100 % WWTP effluent	0.510305	0.187932	no
MEMBRANE TRANSPORT	ABC transporters	fig|1219061.36.peg.3694	ABC transporter, substrate-binding protein (cluster 2, ribose/xylose/arabinose/galactose)	50 % WWTP effluent	0.143705	0.536067	no
MEMBRANE TRANSPORT	ABC transporters	fig|1219061.36.peg.3694	ABC transporter, substrate-binding protein (cluster 2, ribose/xylose/arabinose/galactose)	100 % WWTP effluent	0.825552	0.000226045	yes
MEMBRANE TRANSPORT	ABC transporters	fig|1219061.36.peg.3695	diguanylate cyclase/phosphodiesterase (GGDEF & EAL domains) with PAS/PAC sensor(s)	50 % WWTP effluent	0.143705	0.536067	no
MEMBRANE TRANSPORT	ABC transporters	fig|1219061.36.peg.3695	diguanylate cyclase/phosphodiesterase (GGDEF & EAL domains) with PAS/PAC sensor(s)	100 % WWTP effluent	0.825552	0.000226045	yes
MEMBRANE TRANSPORT	ABC transporters	fig|1219061.36.peg.37	Glycerol-3-phosphate ABC transporter, substrate-binding protein UgpB	50 % WWTP effluent	-3.84409	0.000226045	yes
MEMBRANE TRANSPORT	ABC transporters	fig|1219061.36.peg.37	Glycerol-3-phosphate ABC transporter, substrate-binding protein UgpB	100 % WWTP effluent	-3.38171	0.000226045	yes
MEMBRANE TRANSPORT	ABC transporters	fig|1219061.36.peg.3710	ABC-type transport system, ATPase component	50 % WWTP effluent	-0.0131472	0.957595	no
MEMBRANE TRANSPORT	ABC transporters	fig|1219061.36.peg.3710	ABC-type transport system, ATPase component	100 % WWTP effluent	-0.235741	0.404644	no
MEMBRANE TRANSPORT	ABC transporters	fig|1219061.36.peg.3739	ABC-type amino acid transport/signal transduction system, periplasmic component/domain	50 % WWTP effluent	-1.53711	0.000226045	yes
MEMBRANE TRANSPORT	ABC transporters	fig|1219061.36.peg.3739	ABC-type amino acid transport/signal transduction system, periplasmic component/domain	100 % WWTP effluent	0.20746	0.358852	no
MEMBRANE TRANSPORT	ABC transporters	fig|1219061.36.peg.3741	ABC-type amino acid transport/signal transduction systems	50 % WWTP effluent	-0.688676	0.0295749	yes
MEMBRANE TRANSPORT	ABC transporters	fig|1219061.36.peg.3741	ABC-type amino acid transport/signal transduction systems	100 % WWTP effluent	0.290245	0.31026	no
MEMBRANE TRANSPORT	ABC transporters	fig|1219061.36.peg.3771	ABC transporter, ATP-binding protein (cluster 5, nickel/peptides/opines) / ABC transporter, ATP-binding protein (cluster 5, nickel/peptides/opines)	50 % WWTP effluent	0.468606	1	no
MEMBRANE TRANSPORT	ABC transporters	fig|1219061.36.peg.3771	ABC transporter, ATP-binding protein (cluster 5, nickel/peptides/opines) / ABC transporter, ATP-binding protein (cluster 5, nickel/peptides/opines)	100 % WWTP effluent	0.825361	1	no
MEMBRANE TRANSPORT	Cation transporters	fig|1219061.36.peg.3778	Mg/Co/Ni transporter MgtE, CBS domain-containing	50 % WWTP effluent	-0.119505	0.640594	no
MEMBRANE TRANSPORT	Cation transporters	fig|1219061.36.peg.3778	Mg/Co/Ni transporter MgtE, CBS domain-containing	100 % WWTP effluent	-0.613263	0.00681509	yes
MEMBRANE TRANSPORT	Multidrug efflux systems	fig|1219061.36.peg.3779	Membrane fusion component of tripartite multidrug resistance system	50 % WWTP effluent	-1.12041	1	no
MEMBRANE TRANSPORT	Multidrug efflux systems	fig|1219061.36.peg.3779	Membrane fusion component of tripartite multidrug resistance system	100 % WWTP effluent	-0.145106	1	no
MEMBRANE TRANSPORT	MFS-type transporter	fig|1219061.36.peg.3780	Uncharacterized MFS-type transporter	50 % WWTP effluent	-1.12041	1	no
MEMBRANE TRANSPORT	MFS-type transporter	fig|1219061.36.peg.3780	Uncharacterized MFS-type transporter	100 % WWTP effluent	-0.145106	1	no
MEMBRANE TRANSPORT	Multidrug efflux systems	fig|1219061.36.peg.3799	Na+-driven multidrug efflux pump	50 % WWTP effluent	0.591971	0.00430652	yes
MEMBRANE TRANSPORT	Multidrug efflux systems	fig|1219061.36.peg.3799	Na+-driven multidrug efflux pump	100 % WWTP effluent	1.10325	0.000226045	yes
MEMBRANE TRANSPORT	ABC transporters	fig|1219061.36.peg.38	Glycerol-3-phosphate ABC transporter, permease protein UgpA (TC 3.A.1.1.3)	50 % WWTP effluent	-2.01107	0.000815517	yes
MEMBRANE TRANSPORT	ABC transporters	fig|1219061.36.peg.38	Glycerol-3-phosphate ABC transporter, permease protein UgpA (TC 3.A.1.1.3)	100 % WWTP effluent	-1.66025	0.00118004	yes
MEMBRANE TRANSPORT	Cation transporters	fig|1219061.36.peg.380	KtrAB potassium uptake system, peripheral membrane component KtrA	50 % WWTP effluent	-1.32684	0.000226045	yes
MEMBRANE TRANSPORT	Cation transporters	fig|1219061.36.peg.380	KtrAB potassium uptake system, peripheral membrane component KtrA	100 % WWTP effluent	-1.42595	0.000226045	yes
MEMBRANE TRANSPORT	Cation transporters	fig|1219061.36.peg.381	KtrAB potassium uptake system, integral membrane component KtrB	50 % WWTP effluent	-1.32684	0.000226045	yes
MEMBRANE TRANSPORT	Cation transporters	fig|1219061.36.peg.381	KtrAB potassium uptake system, integral membrane component KtrB	100 % WWTP effluent	-1.42595	0.000226045	yes
MEMBRANE TRANSPORT	ABC transporters	fig|1219061.36.peg.3838	ABC-type uncharacterized transport system, periplasmic component	50 % WWTP effluent	-1.25829	0.000226045	yes
MEMBRANE TRANSPORT	ABC transporters	fig|1219061.36.peg.3838	ABC-type uncharacterized transport system, periplasmic component	100 % WWTP effluent	-1.33664	0.000226045	yes
MEMBRANE TRANSPORT	Multidrug efflux systems	fig|1219061.36.peg.3855	Outer membrane channel TolC (OpmH)	50 % WWTP effluent	-0.807678	0.0705992	no
MEMBRANE TRANSPORT	Multidrug efflux systems	fig|1219061.36.peg.3855	Outer membrane channel TolC (OpmH)	100 % WWTP effluent	0.227501	0.579343	no
MEMBRANE TRANSPORT	ABC transporters	fig|1219061.36.peg.39	Glycerol-3-phosphate ABC transporter, permease protein UgpE (TC 3.A.1.1.3)	50 % WWTP effluent	-2.89752	0.000226045	yes
MEMBRANE TRANSPORT	ABC transporters	fig|1219061.36.peg.39	Glycerol-3-phosphate ABC transporter, permease protein UgpE (TC 3.A.1.1.3)	100 % WWTP effluent	-2.38475	0.000226045	yes
MEMBRANE TRANSPORT	Multidrug efflux systems	fig|1219061.36.peg.3907	Multidrug resistance transporter, Bcr/CflA family	50 % WWTP effluent	0.395141	0.0533459	no
MEMBRANE TRANSPORT	Multidrug efflux systems	fig|1219061.36.peg.3907	Multidrug resistance transporter, Bcr/CflA family	100 % WWTP effluent	0.926726	0.000226045	yes
MEMBRANE TRANSPORT	Multidrug efflux systems	fig|1219061.36.peg.3958	RND efflux system, membrane fusion protein	50 % WWTP effluent	-2.00989	1	no
MEMBRANE TRANSPORT	Multidrug efflux systems	fig|1219061.36.peg.3958	RND efflux system, membrane fusion protein	100 % WWTP effluent	-0.944173	1	no
MEMBRANE TRANSPORT	ABC transporters	fig|1219061.36.peg.40	Glycerol-3-phosphate ABC transporter, ATP-binding protein UgpC (TC 3.A.1.1.3)	50 % WWTP effluent	-2.89752	0.000226045	yes
MEMBRANE TRANSPORT	ABC transporters	fig|1219061.36.peg.40	Glycerol-3-phosphate ABC transporter, ATP-binding protein UgpC (TC 3.A.1.1.3)	100 % WWTP effluent	-2.38475	0.000226045	yes
MEMBRANE TRANSPORT	ABC transporters	fig|1219061.36.peg.4002	ABC-type amino acid transport/signal transduction system, periplasmic component/domain	50 % WWTP effluent	-0.248294	0.424026	no
MEMBRANE TRANSPORT	ABC transporters	fig|1219061.36.peg.4002	ABC-type amino acid transport/signal transduction system, periplasmic component/domain	100 % WWTP effluent	0.547294	0.0343338	yes
MEMBRANE TRANSPORT	ABC transporters	fig|1219061.36.peg.4003	ABC-type amino acid transport/signal transduction system, periplasmic component/domain	50 % WWTP effluent	-0.373711	0.0438505	yes
MEMBRANE TRANSPORT	ABC transporters	fig|1219061.36.peg.4003	ABC-type amino acid transport/signal transduction system, periplasmic component/domain	100 % WWTP effluent	0.323648	0.0820521	no
MEMBRANE TRANSPORT	Uni- Sym- and Antiporters	fig|1219061.36.peg.401	Na+/H+ antiporter NhaA type	50 % WWTP effluent	-0.474836	0.0108595	yes
MEMBRANE TRANSPORT	Uni- Sym- and Antiporters	fig|1219061.36.peg.401	Na+/H+ antiporter NhaA type	100 % WWTP effluent	-0.172937	0.406243	no
MEMBRANE TRANSPORT	ABC transporters	fig|1219061.36.peg.4023	ABC transporter or sensor sytem substrate-binding protein	50 % WWTP effluent	0.0210338	0.936985	no
MEMBRANE TRANSPORT	ABC transporters	fig|1219061.36.peg.4023	ABC transporter or sensor sytem substrate-binding protein	100 % WWTP effluent	0.843447	0.000226045	yes
MEMBRANE TRANSPORT	Cation transporters	fig|1219061.36.peg.4027	Cobalt-zinc-cadmium resistance protein	50 % WWTP effluent	-2.2015	0.000226045	yes
MEMBRANE TRANSPORT	Cation transporters	fig|1219061.36.peg.4027	Cobalt-zinc-cadmium resistance protein	100 % WWTP effluent	-1.21403	0.000226045	yes
MEMBRANE TRANSPORT	Protein secretion system, Type VI	fig|1219061.36.peg.4041	T6SS Serine/threonine protein kinase (EC 2.7.11.1) PpkA	50 % WWTP effluent	0.116615	1	no
MEMBRANE TRANSPORT	Protein secretion system, Type VI	fig|1219061.36.peg.4041	T6SS Serine/threonine protein kinase (EC 2.7.11.1) PpkA	100 % WWTP effluent	0.909577	0.0156006	yes
MEMBRANE TRANSPORT	Protein secretion system, Type VI	fig|1219061.36.peg.4044	T6SS component TssK (ImpJ/VasE)	50 % WWTP effluent	1.0436	1	no
MEMBRANE TRANSPORT	Protein secretion system, Type VI	fig|1219061.36.peg.4044	T6SS component TssK (ImpJ/VasE)	100 % WWTP effluent	2.23695	1	no
MEMBRANE TRANSPORT	Protein secretion system, Type VI	fig|1219061.36.peg.4045	T6SS outer membrane component TssL (ImpK/VasF) / OmpA/MotB domain	50 % WWTP effluent	0.180863	0.760602	no
MEMBRANE TRANSPORT	Protein secretion system, Type VI	fig|1219061.36.peg.4045	T6SS outer membrane component TssL (ImpK/VasF) / OmpA/MotB domain	100 % WWTP effluent	-0.194478	0.737938	no
MEMBRANE TRANSPORT	Protein secretion system, Type VI	fig|1219061.36.peg.4046	T6SS component TssM (IcmF/VasK)	50 % WWTP effluent	0.180863	0.760602	no
MEMBRANE TRANSPORT	Protein secretion system, Type VI	fig|1219061.36.peg.4046	T6SS component TssM (IcmF/VasK)	100 % WWTP effluent	-0.194478	0.737938	no
MEMBRANE TRANSPORT	Protein secretion system, Type VI	fig|1219061.36.peg.4049	T6SS component TssA (ImpA)	50 % WWTP effluent	-0.174323	0.75092	no
MEMBRANE TRANSPORT	Protein secretion system, Type VI	fig|1219061.36.peg.4049	T6SS component TssA (ImpA)	100 % WWTP effluent	0.493986	0.263537	no
MEMBRANE TRANSPORT	Protein secretion system, Type VI	fig|1219061.36.peg.4050	T6SS component TssB (ImpB/VipA)	50 % WWTP effluent	0.0419616	0.956594	no
MEMBRANE TRANSPORT	Protein secretion system, Type VI	fig|1219061.36.peg.4050	T6SS component TssB (ImpB/VipA)	100 % WWTP effluent	0.1194	0.893552	no
MEMBRANE TRANSPORT	Protein secretion system, Type VI	fig|1219061.36.peg.4051	T6SS component TssC (ImpC/VipB)	50 % WWTP effluent	0.153531	0.698867	no
MEMBRANE TRANSPORT	Protein secretion system, Type VI	fig|1219061.36.peg.4051	T6SS component TssC (ImpC/VipB)	100 % WWTP effluent	0.393836	0.257555	no
MEMBRANE TRANSPORT	Protein secretion system, Type VI	fig|1219061.36.peg.4052	T6SS component TssC (ImpC/VipB)	50 % WWTP effluent	0.0750394	1	no
MEMBRANE TRANSPORT	Protein secretion system, Type VI	fig|1219061.36.peg.4052	T6SS component TssC (ImpC/VipB)	100 % WWTP effluent	0.0744502	1	no
MEMBRANE TRANSPORT	Protein secretion system, Type VI	fig|1219061.36.peg.4055	T6SS component TssF (ImpG/VasA)	50 % WWTP effluent	0.32357	0.225227	no
MEMBRANE TRANSPORT	Protein secretion system, Type VI	fig|1219061.36.peg.4055	T6SS component TssF (ImpG/VasA)	100 % WWTP effluent	0.280077	0.304142	no
MEMBRANE TRANSPORT	Protein secretion system, Type VI	fig|1219061.36.peg.4056	T6SS component TssG (ImpH/VasB)	50 % WWTP effluent	0.32357	0.225227	no
MEMBRANE TRANSPORT	Protein secretion system, Type VI	fig|1219061.36.peg.4056	T6SS component TssG (ImpH/VasB)	100 % WWTP effluent	0.280077	0.304142	no
MEMBRANE TRANSPORT	Protein secretion system, Type VI	fig|1219061.36.peg.4057	T6SS AAA+ chaperone ClpV (TssH)	50 % WWTP effluent	0.564114	0.0471485	yes
MEMBRANE TRANSPORT	Protein secretion system, Type VI	fig|1219061.36.peg.4057	T6SS AAA+ chaperone ClpV (TssH)	100 % WWTP effluent	0.492556	0.0841973	no
MEMBRANE TRANSPORT	Protein secretion system, Type VI	fig|1219061.36.peg.4059	VgrG protein	50 % WWTP effluent	-0.607181	1	no
MEMBRANE TRANSPORT	Protein secretion system, Type VI	fig|1219061.36.peg.4059	VgrG protein	100 % WWTP effluent	-0.476568	1	no
MEMBRANE TRANSPORT	ABC transporters	fig|1219061.36.peg.4076	Glycerol-3-phosphate transporter	50 % WWTP effluent	-0.25498	0.283032	no
MEMBRANE TRANSPORT	ABC transporters	fig|1219061.36.peg.4076	Glycerol-3-phosphate transporter	100 % WWTP effluent	-0.741996	0.000432787	yes
MEMBRANE TRANSPORT	ABC transporters	fig|1219061.36.peg.41	Glycerol-3-phosphate regulon repressor GlpR	50 % WWTP effluent	-2.89752	0.000226045	yes
MEMBRANE TRANSPORT	ABC transporters	fig|1219061.36.peg.41	Glycerol-3-phosphate regulon repressor GlpR	100 % WWTP effluent	-2.38475	0.000226045	yes
MEMBRANE TRANSPORT	MFS-type transporter	fig|1219061.36.peg.4132	Uncharacterized MFS-type transporter	50 % WWTP effluent	-0.550602	0.225279	no
MEMBRANE TRANSPORT	MFS-type transporter	fig|1219061.36.peg.4132	Uncharacterized MFS-type transporter	100 % WWTP effluent	-0.540447	0.230226	no
MEMBRANE TRANSPORT	ABC transporters	fig|1219061.36.peg.4187	ABC transporter, fused permease protein	50 % WWTP effluent	0.651807	0.000815517	yes
MEMBRANE TRANSPORT	ABC transporters	fig|1219061.36.peg.4187	ABC transporter, fused permease protein	100 % WWTP effluent	0.503192	0.0107181	yes
MEMBRANE TRANSPORT	ABC transporters	fig|1219061.36.peg.4188	ABC-type antimicrobial peptide transport system, ATPase component	50 % WWTP effluent	0.373021	0.299797	no
MEMBRANE TRANSPORT	ABC transporters	fig|1219061.36.peg.4188	ABC-type antimicrobial peptide transport system, ATPase component	100 % WWTP effluent	0.266543	0.477536	no
MEMBRANE TRANSPORT	ABC transporters	fig|1219061.36.peg.4245	ABC-type amino acid transport/signal transduction system, periplasmic component/domain	50 % WWTP effluent	0.364322	0.223356	no
MEMBRANE TRANSPORT	ABC transporters	fig|1219061.36.peg.4245	ABC-type amino acid transport/signal transduction system, periplasmic component/domain	100 % WWTP effluent	1.17516	0.000226045	yes
MEMBRANE TRANSPORT	Multidrug efflux systems	fig|1219061.36.peg.4282	Membrane fusion component of MSF-type tripartite multidrug efflux system	50 % WWTP effluent	-0.354364	0.0612901	no
MEMBRANE TRANSPORT	Multidrug efflux systems	fig|1219061.36.peg.4282	Membrane fusion component of MSF-type tripartite multidrug efflux system	100 % WWTP effluent	-0.852253	0.000226045	yes
MEMBRANE TRANSPORT	Multidrug efflux systems	fig|1219061.36.peg.4283	Inner-membrane proton/drug antiporter (MSF type) of tripartite multidrug efflux system	50 % WWTP effluent	-1.68393	0.000226045	yes
MEMBRANE TRANSPORT	Multidrug efflux systems	fig|1219061.36.peg.4283	Inner-membrane proton/drug antiporter (MSF type) of tripartite multidrug efflux system	100 % WWTP effluent	-2.08134	0.000226045	yes
MEMBRANE TRANSPORT	Tricarboxylate transport system	fig|1219061.36.peg.4352	Tricarboxylate transport sensor protein TctE => Citrate response regulator CitA	50 % WWTP effluent	-0.929488	0.0268948	yes
MEMBRANE TRANSPORT	Tricarboxylate transport system	fig|1219061.36.peg.4352	Tricarboxylate transport sensor protein TctE => Citrate response regulator CitA	100 % WWTP effluent	-0.301222	0.44378	no
MEMBRANE TRANSPORT	Protein secretion system, Type II	fig|1219061.36.peg.4359	Protein TadG, associated with Flp pilus assembly	50 % WWTP effluent	1.77883	0.000226045	yes
MEMBRANE TRANSPORT	Protein secretion system, Type II	fig|1219061.36.peg.4359	Protein TadG, associated with Flp pilus assembly	100 % WWTP effluent	1.62461	0.000226045	yes
MEMBRANE TRANSPORT	Protein secretion system, Type II	fig|1219061.36.peg.4360	Flp pilus assembly surface protein TadF, ATP/GTP-binding motif	50 % WWTP effluent	1.63678	0.000226045	yes
MEMBRANE TRANSPORT	Protein secretion system, Type II	fig|1219061.36.peg.4360	Flp pilus assembly surface protein TadF, ATP/GTP-binding motif	100 % WWTP effluent	1.72784	0.000226045	yes
MEMBRANE TRANSPORT	Protein secretion system, Type II	fig|1219061.36.peg.4361	Flp pilus assembly membrane protein TadE	50 % WWTP effluent	1.03349	0.000226045	yes
MEMBRANE TRANSPORT	Protein secretion system, Type II	fig|1219061.36.peg.4361	Flp pilus assembly membrane protein TadE	100 % WWTP effluent	0.886031	0.000226045	yes
MEMBRANE TRANSPORT	Protein secretion system, Type II	fig|1219061.36.peg.4362	Flp pilus assembly protein TadD, contains TPR repeat	50 % WWTP effluent	1.03349	0.000226045	yes
MEMBRANE TRANSPORT	Protein secretion system, Type II	fig|1219061.36.peg.4362	Flp pilus assembly protein TadD, contains TPR repeat	100 % WWTP effluent	0.886031	0.000226045	yes
MEMBRANE TRANSPORT	Protein secretion system, Type II	fig|1219061.36.peg.4363	Type II/IV secretion system protein TadC, associated with Flp pilus assembly	50 % WWTP effluent	1.03349	0.000226045	yes
MEMBRANE TRANSPORT	Protein secretion system, Type II	fig|1219061.36.peg.4363	Type II/IV secretion system protein TadC, associated with Flp pilus assembly	100 % WWTP effluent	0.886031	0.000226045	yes
MEMBRANE TRANSPORT	Protein secretion system, Type II	fig|1219061.36.peg.4364	Flp pilus assembly protein TadB	50 % WWTP effluent	1.03349	0.000226045	yes
MEMBRANE TRANSPORT	Protein secretion system, Type II	fig|1219061.36.peg.4364	Flp pilus assembly protein TadB	100 % WWTP effluent	0.886031	0.000226045	yes
MEMBRANE TRANSPORT	Protein secretion system, Type II	fig|1219061.36.peg.4365	Type II/IV secretion system ATP hydrolase TadA/VirB11/CpaF, TadA subfamily	50 % WWTP effluent	1.03349	0.000226045	yes
MEMBRANE TRANSPORT	Protein secretion system, Type II	fig|1219061.36.peg.4365	Type II/IV secretion system ATP hydrolase TadA/VirB11/CpaF, TadA subfamily	100 % WWTP effluent	0.886031	0.000226045	yes
MEMBRANE TRANSPORT	Protein secretion system, Type II	fig|1219061.36.peg.4368	Type II/IV secretion system secretin RcpA/CpaC, associated with Flp pilus assembly	50 % WWTP effluent	1.03349	0.000226045	yes
MEMBRANE TRANSPORT	Protein secretion system, Type II	fig|1219061.36.peg.4368	Type II/IV secretion system secretin RcpA/CpaC, associated with Flp pilus assembly	100 % WWTP effluent	0.886031	0.000226045	yes
MEMBRANE TRANSPORT	Protein secretion system, Type II	fig|1219061.36.peg.4370	Flp pilus assembly protein, pilin Flp	50 % WWTP effluent	0.789004	0.000226045	yes
MEMBRANE TRANSPORT	Protein secretion system, Type II	fig|1219061.36.peg.4370	Flp pilus assembly protein, pilin Flp	100 % WWTP effluent	1.00121	0.000226045	yes
MEMBRANE TRANSPORT	Protein secretion system, Type II	fig|1219061.36.peg.4371	Type IV prepilin peptidase TadV/CpaA	50 % WWTP effluent	1.02617	0.00204708	yes
MEMBRANE TRANSPORT	Protein secretion system, Type II	fig|1219061.36.peg.4371	Type IV prepilin peptidase TadV/CpaA	100 % WWTP effluent	1.07426	0.00136022	yes
MEMBRANE TRANSPORT	ABC transporters	fig|1219061.36.peg.439	DNA-binding transcriptional activator DecR, AsnC family	50 % WWTP effluent	1.13737	0.000815517	yes
MEMBRANE TRANSPORT	ABC transporters	fig|1219061.36.peg.439	DNA-binding transcriptional activator DecR, AsnC family	100 % WWTP effluent	1.0732	0.00118004	yes
MEMBRANE TRANSPORT	ABC transporters	fig|1219061.36.peg.4529	ABC-type hemin transport system, ATPase component	50 % WWTP effluent	0.250323	0.705237	no
MEMBRANE TRANSPORT	ABC transporters	fig|1219061.36.peg.4529	ABC-type hemin transport system, ATPase component	100 % WWTP effluent	0.505162	0.381292	no
MEMBRANE TRANSPORT	Tripartite ATP-independent periplasmic transporters	fig|1219061.36.peg.472	TRAP-type C4-dicarboxylate transport system, large permease component	50 % WWTP effluent	0.636996	0.000998944	yes
MEMBRANE TRANSPORT	Tripartite ATP-independent periplasmic transporters	fig|1219061.36.peg.472	TRAP-type C4-dicarboxylate transport system, large permease component	100 % WWTP effluent	2.10432	0.000226045	yes
MEMBRANE TRANSPORT	Tripartite ATP-independent periplasmic transporters	fig|1219061.36.peg.473	TRAP-type transport system, small permease component, predicted N-acetylneuraminate transporter	50 % WWTP effluent	1.42793	0.000998944	yes
MEMBRANE TRANSPORT	Tripartite ATP-independent periplasmic transporters	fig|1219061.36.peg.473	TRAP-type transport system, small permease component, predicted N-acetylneuraminate transporter	100 % WWTP effluent	3.03078	0.000226045	yes
MEMBRANE TRANSPORT	Tripartite ATP-independent periplasmic transporters	fig|1219061.36.peg.474	TRAP-type C4-dicarboxylate transport system, periplasmic component	50 % WWTP effluent	0.611241	0.000998944	yes
MEMBRANE TRANSPORT	Tripartite ATP-independent periplasmic transporters	fig|1219061.36.peg.474	TRAP-type C4-dicarboxylate transport system, periplasmic component	100 % WWTP effluent	2.03231	0.000226045	yes
MEMBRANE TRANSPORT	ABC transporters	fig|1219061.36.peg.477	ABC transporter, permease protein 2 (cluster 1, maltose/g3p/polyamine/iron)	50 % WWTP effluent	1.22291	0.00535788	yes
MEMBRANE TRANSPORT	ABC transporters	fig|1219061.36.peg.477	ABC transporter, permease protein 2 (cluster 1, maltose/g3p/polyamine/iron)	100 % WWTP effluent	1.16965	0.00767027	yes
MEMBRANE TRANSPORT	ABC transporters	fig|1219061.36.peg.478	ABC transporter, permease protein 1 (cluster 1, maltose/g3p/polyamine/iron)	50 % WWTP effluent	1.22291	0.00535788	yes
MEMBRANE TRANSPORT	ABC transporters	fig|1219061.36.peg.478	ABC transporter, permease protein 1 (cluster 1, maltose/g3p/polyamine/iron)	100 % WWTP effluent	1.16965	0.00767027	yes
MEMBRANE TRANSPORT	ABC transporters	fig|1219061.36.peg.479	ABC transporter, substrate-binding protein (cluster 1, maltose/g3p/polyamine/iron)	50 % WWTP effluent	1.28744	0.000226045	yes
MEMBRANE TRANSPORT	ABC transporters	fig|1219061.36.peg.479	ABC transporter, substrate-binding protein (cluster 1, maltose/g3p/polyamine/iron)	100 % WWTP effluent	0.51285	0.0395562	yes
MEMBRANE TRANSPORT	DNA-binding transport	fig|1219061.36.peg.481	DNA-binding response regulator GltR	50 % WWTP effluent	1.08468	0.000226045	yes
MEMBRANE TRANSPORT	DNA-binding transport	fig|1219061.36.peg.481	DNA-binding response regulator GltR	100 % WWTP effluent	1.55028	0.000226045	yes
MEMBRANE TRANSPORT	ABC transporters	fig|1219061.36.peg.50	ABC-type amino acid transport/signal transduction system, periplasmic component/domain	50 % WWTP effluent	-0.474319	0.0133973	yes
MEMBRANE TRANSPORT	ABC transporters	fig|1219061.36.peg.50	ABC-type amino acid transport/signal transduction system, periplasmic component/domain	100 % WWTP effluent	0.429242	0.0228849	yes
MEMBRANE TRANSPORT	ABC transporters	fig|1219061.36.peg.531	Zinc ABC transporter, substrate-binding protein ZnuA	50 % WWTP effluent	0.276573	0.387989	no
MEMBRANE TRANSPORT	ABC transporters	fig|1219061.36.peg.531	Zinc ABC transporter, substrate-binding protein ZnuA	100 % WWTP effluent	0.508322	0.0816478	no
MEMBRANE TRANSPORT	ABC transporters	fig|1219061.36.peg.532	Zinc ABC transporter, ATP-binding protein ZnuC	50 % WWTP effluent	0.343547	0.119574	no
MEMBRANE TRANSPORT	ABC transporters	fig|1219061.36.peg.532	Zinc ABC transporter, ATP-binding protein ZnuC	100 % WWTP effluent	0.598561	0.00459664	yes
MEMBRANE TRANSPORT	ABC transporters	fig|1219061.36.peg.533	Zinc ABC transporter, permease protein ZnuB	50 % WWTP effluent	0.343547	0.119574	no
MEMBRANE TRANSPORT	ABC transporters	fig|1219061.36.peg.533	Zinc ABC transporter, permease protein ZnuB	100 % WWTP effluent	0.598561	0.00459664	yes
MEMBRANE TRANSPORT	MFS-type transporter	fig|1219061.36.peg.577	Uncharacterized MFS-type transporter	50 % WWTP effluent	1.40302	0.000226045	yes
MEMBRANE TRANSPORT	MFS-type transporter	fig|1219061.36.peg.577	Uncharacterized MFS-type transporter	100 % WWTP effluent	0.360912	0.0894575	no
MEMBRANE TRANSPORT	Cation transporters	fig|1219061.36.peg.621	Lead, cadmium, zinc and mercury transporting ATPase (EC 3.6.3.3) (EC 3.6.3.5); Copper-translocating P-type ATPase (EC 3.6.3.4)	50 % WWTP effluent	1.31529	0.000226045	yes
MEMBRANE TRANSPORT	Cation transporters	fig|1219061.36.peg.621	Lead, cadmium, zinc and mercury transporting ATPase (EC 3.6.3.3) (EC 3.6.3.5); Copper-translocating P-type ATPase (EC 3.6.3.4)	100 % WWTP effluent	0.824972	0.000226045	yes
MEMBRANE TRANSPORT	Lipoprotein transporter	fig|1219061.36.peg.638	Outer membrane lipoprotein component of lipoprotein transport system LolB	50 % WWTP effluent	0.213554	0.306732	no
MEMBRANE TRANSPORT	Lipoprotein transporter	fig|1219061.36.peg.638	Outer membrane lipoprotein component of lipoprotein transport system LolB	100 % WWTP effluent	-0.070797	0.759234	no
MEMBRANE TRANSPORT	MFS-type transporter	fig|1219061.36.peg.64	Uncharacterized MFS-type transporter	50 % WWTP effluent	1.87901	0.000226045	yes
MEMBRANE TRANSPORT	MFS-type transporter	fig|1219061.36.peg.64	Uncharacterized MFS-type transporter	100 % WWTP effluent	3.18062	0.000226045	yes
MEMBRANE TRANSPORT	Cation transporters	fig|1219061.36.peg.647	Magnesium and cobalt efflux protein CorC	50 % WWTP effluent	-0.144712	0.490129	no
MEMBRANE TRANSPORT	Cation transporters	fig|1219061.36.peg.647	Magnesium and cobalt efflux protein CorC	100 % WWTP effluent	-0.343083	0.0586528	no
MEMBRANE TRANSPORT	Lipoprotein transporter	fig|1219061.36.peg.651	LPS-assembly lipoprotein LptE	50 % WWTP effluent	-0.272628	0.213212	no
MEMBRANE TRANSPORT	Lipoprotein transporter	fig|1219061.36.peg.651	LPS-assembly lipoprotein LptE	100 % WWTP effluent	-0.532347	0.0100147	yes
MEMBRANE TRANSPORT	ABC transporters	fig|1219061.36.peg.68	Vitamin B12 ABC transporter, ATP-binding protein BtuD	50 % WWTP effluent	0.345917	0.0722217	no
MEMBRANE TRANSPORT	ABC transporters	fig|1219061.36.peg.68	Vitamin B12 ABC transporter, ATP-binding protein BtuD	100 % WWTP effluent	-0.238322	0.247753	no
MEMBRANE TRANSPORT	ABC transporters	fig|1219061.36.peg.69	Vitamin B12 ABC transporter, permease protein BtuC	50 % WWTP effluent	0.345917	0.0722217	no
MEMBRANE TRANSPORT	ABC transporters	fig|1219061.36.peg.69	Vitamin B12 ABC transporter, permease protein BtuC	100 % WWTP effluent	-0.238322	0.247753	no
MEMBRANE TRANSPORT	ABC transporters	fig|1219061.36.peg.714	ABC-type multidrug transport system, ATPase and permease component	50 % WWTP effluent	-1.2879	0.000226045	yes
MEMBRANE TRANSPORT	ABC transporters	fig|1219061.36.peg.714	ABC-type multidrug transport system, ATPase and permease component	100 % WWTP effluent	-1.49259	0.000226045	yes
MEMBRANE TRANSPORT	Protein and nucleoprotein secretion system, Type IV	fig|1219061.36.peg.729	Type IV fimbrial biogenesis protein FimT	50 % WWTP effluent	0.0235064	0.941393	no
MEMBRANE TRANSPORT	Protein and nucleoprotein secretion system, Type IV	fig|1219061.36.peg.729	Type IV fimbrial biogenesis protein FimT	100 % WWTP effluent	0.332012	0.221147	no
MEMBRANE TRANSPORT	Protein and nucleoprotein secretion system, Type IV	fig|1219061.36.peg.730	Type IV pilus biogenesis protein PilE	50 % WWTP effluent	-0.0873998	0.819653	no
MEMBRANE TRANSPORT	Protein and nucleoprotein secretion system, Type IV	fig|1219061.36.peg.730	Type IV pilus biogenesis protein PilE	100 % WWTP effluent	0.124308	0.724759	no
MEMBRANE TRANSPORT	ABC transporters	fig|1219061.36.peg.734	Zinc ABC transporter, substrate-binding protein ZnuA	50 % WWTP effluent	-0.51673	0.0438505	yes
MEMBRANE TRANSPORT	ABC transporters	fig|1219061.36.peg.734	Zinc ABC transporter, substrate-binding protein ZnuA	100 % WWTP effluent	-0.0758491	0.800003	no
MEMBRANE TRANSPORT	Protein secretion system, Type I	fig|1219061.36.peg.8	Type I secretion system, outer membrane component LapE	50 % WWTP effluent	0.654782	0.000226045	yes
MEMBRANE TRANSPORT	Protein secretion system, Type I	fig|1219061.36.peg.8	Type I secretion system, outer membrane component LapE	100 % WWTP effluent	0.661442	0.000226045	yes
MEMBRANE TRANSPORT	Uni- Sym- and Antiporters	fig|1219061.36.peg.846	Transcriptional activator HlyU	50 % WWTP effluent	0.498336	0.00780151	yes
MEMBRANE TRANSPORT	Uni- Sym- and Antiporters	fig|1219061.36.peg.846	Transcriptional activator HlyU	100 % WWTP effluent	0.116015	0.618119	no
MEMBRANE TRANSPORT	Uni- Sym- and Antiporters	fig|1219061.36.peg.847	Transcriptional activator NhaR	50 % WWTP effluent	1.06332	0.000226045	yes
MEMBRANE TRANSPORT	Uni- Sym- and Antiporters	fig|1219061.36.peg.847	Transcriptional activator NhaR	100 % WWTP effluent	0.83524	0.000226045	yes
MEMBRANE TRANSPORT	Uni- Sym- and Antiporters	fig|1219061.36.peg.848	Sodium-dependent phosphate transporter	50 % WWTP effluent	-2.26917	0.000226045	yes
MEMBRANE TRANSPORT	Uni- Sym- and Antiporters	fig|1219061.36.peg.848	Sodium-dependent phosphate transporter	100 % WWTP effluent	-2.05244	0.000226045	yes
MEMBRANE TRANSPORT	ABC transporters	fig|1219061.36.peg.918	Vitamin B12 ABC transporter, substrate-binding protein BtuF	50 % WWTP effluent	0.390513	0.0405518	yes
MEMBRANE TRANSPORT	ABC transporters	fig|1219061.36.peg.918	Vitamin B12 ABC transporter, substrate-binding protein BtuF	100 % WWTP effluent	-0.487379	0.00891518	yes
MEMBRANE TRANSPORT	Multidrug efflux systems	fig|1219061.36.peg.969	Outer membrane channel TolC (OpmH)	50 % WWTP effluent	-0.222735	0.25849	no
MEMBRANE TRANSPORT	Multidrug efflux systems	fig|1219061.36.peg.969	Outer membrane channel TolC (OpmH)	100 % WWTP effluent	-0.319339	0.0892601	no
MEMBRANE TRANSPORT	Protein secretion system, Type II	fig|1219061.36.peg.979	General secretion pathway protein A	50 % WWTP effluent	0.0372453	0.878474	no
MEMBRANE TRANSPORT	Protein secretion system, Type II	fig|1219061.36.peg.979	General secretion pathway protein A	100 % WWTP effluent	-0.291869	0.161178	no
MEMBRANE TRANSPORT	Tripartite ATP-independent periplasmic transporters	fig|1219061.36.peg.996	TRAP transporter solute receptor, unknown substrate 6	50 % WWTP effluent	2.89569	0.000226045	yes
MEMBRANE TRANSPORT	Tripartite ATP-independent periplasmic transporters	fig|1219061.36.peg.996	TRAP transporter solute receptor, unknown substrate 6	100 % WWTP effluent	3.27935	0.000226045	yes
METABOLISM	Amino Acids and Derivatives	fig|1219061.36.peg.1003	Acetolactate synthase small subunit (EC 2.2.1.6)	50 % WWTP effluent	0.103994	0.672386	no
METABOLISM	Amino Acids and Derivatives	fig|1219061.36.peg.1003	Acetolactate synthase small subunit (EC 2.2.1.6)	100 % WWTP effluent	-0.364012	0.0892601	no
METABOLISM	Amino Acids and Derivatives	fig|1219061.36.peg.1004	Acetolactate synthase large subunit (EC 2.2.1.6)	50 % WWTP effluent	0.0699695	0.751533	no
METABOLISM	Amino Acids and Derivatives	fig|1219061.36.peg.1004	Acetolactate synthase large subunit (EC 2.2.1.6)	100 % WWTP effluent	-0.174659	0.384707	no
METABOLISM	Cofactors, Vitamins, Prosthetic Groups	fig|1219061.36.peg.1005	Long-chain-fatty-acid--CoA ligase (EC 6.2.1.3)	50 % WWTP effluent	-1.71893	0.000226045	yes
METABOLISM	Cofactors, Vitamins, Prosthetic Groups	fig|1219061.36.peg.1005	Long-chain-fatty-acid--CoA ligase (EC 6.2.1.3)	100 % WWTP effluent	-2.1713	0.000226045	yes
METABOLISM	Amino Acids and Derivatives	fig|1219061.36.peg.1011	2-isopropylmalate synthase (EC 2.3.3.13)	50 % WWTP effluent	0.31731	0.0920087	no
METABOLISM	Amino Acids and Derivatives	fig|1219061.36.peg.1011	2-isopropylmalate synthase (EC 2.3.3.13)	100 % WWTP effluent	0.241471	0.219557	no
METABOLISM	Amino Acids and Derivatives	fig|1219061.36.peg.1012	3-isopropylmalate dehydrogenase (EC 1.1.1.85)	50 % WWTP effluent	0.462143	0.0116516	yes
METABOLISM	Amino Acids and Derivatives	fig|1219061.36.peg.1012	3-isopropylmalate dehydrogenase (EC 1.1.1.85)	100 % WWTP effluent	-0.110121	0.621166	no
METABOLISM	Amino Acids and Derivatives	fig|1219061.36.peg.1013	3-isopropylmalate dehydratase large subunit (EC 4.2.1.33)	50 % WWTP effluent	0.793928	0.000226045	yes
METABOLISM	Amino Acids and Derivatives	fig|1219061.36.peg.1013	3-isopropylmalate dehydratase large subunit (EC 4.2.1.33)	100 % WWTP effluent	0.0656895	0.764261	no
METABOLISM	Amino Acids and Derivatives	fig|1219061.36.peg.1014	3-isopropylmalate dehydratase small subunit (EC 4.2.1.33)	50 % WWTP effluent	0.929891	0.000226045	yes
METABOLISM	Amino Acids and Derivatives	fig|1219061.36.peg.1014	3-isopropylmalate dehydratase small subunit (EC 4.2.1.33)	100 % WWTP effluent	0.278812	0.196039	no
METABOLISM	Cofactors, Vitamins, Prosthetic Groups	fig|1219061.36.peg.1019	4-hydroxythreonine-4-phosphate dehydrogenase (EC 1.1.1.262)	50 % WWTP effluent	0.205215	0.316926	no
METABOLISM	Cofactors, Vitamins, Prosthetic Groups	fig|1219061.36.peg.1019	4-hydroxythreonine-4-phosphate dehydrogenase (EC 1.1.1.262)	100 % WWTP effluent	0.175438	0.400569	no
METABOLISM	Cofactors, Vitamins, Prosthetic Groups	fig|1219061.36.peg.1023	Dihydrofolate reductase (EC 1.5.1.3)	50 % WWTP effluent	-1.14468	0.000432787	yes
METABOLISM	Cofactors, Vitamins, Prosthetic Groups	fig|1219061.36.peg.1023	Dihydrofolate reductase (EC 1.5.1.3)	100 % WWTP effluent	-1.10773	0.000226045	yes
METABOLISM	Amino Acids and Derivatives	fig|1219061.36.peg.1031	Arginine pathway regulatory protein ArgR, repressor of arg regulon	50 % WWTP effluent	0.462412	0.0172	yes
METABOLISM	Amino Acids and Derivatives	fig|1219061.36.peg.1031	Arginine pathway regulatory protein ArgR, repressor of arg regulon	100 % WWTP effluent	0.600774	0.00170394	yes
METABOLISM	Fatty Acids, Lipids, and Isoprenoids	fig|1219061.36.peg.1036	Acyl-CoA:1-acyl-sn-glycerol-3-phosphate acyltransferase (EC 2.3.1.51) @ Acyl-ACP:1-acyl-sn-glycerol-3-phosphate acyltransferase (EC 2.3.1.n4)	50 % WWTP effluent	-0.79261	0.000226045	yes
METABOLISM	Fatty Acids, Lipids, and Isoprenoids	fig|1219061.36.peg.1036	Acyl-CoA:1-acyl-sn-glycerol-3-phosphate acyltransferase (EC 2.3.1.51) @ Acyl-ACP:1-acyl-sn-glycerol-3-phosphate acyltransferase (EC 2.3.1.n4)	100 % WWTP effluent	-0.850617	0.000226045	yes
METABOLISM	Cofactors, Vitamins, Prosthetic Groups	fig|1219061.36.peg.1058	Thiamin ABC transporter, ATPase component	50 % WWTP effluent	-0.381027	0.240392	no
METABOLISM	Cofactors, Vitamins, Prosthetic Groups	fig|1219061.36.peg.1058	Thiamin ABC transporter, ATPase component	100 % WWTP effluent	-0.123635	0.722299	no
METABOLISM	Cofactors, Vitamins, Prosthetic Groups	fig|1219061.36.peg.1059	Thiamin ABC transporter, transmembrane component	50 % WWTP effluent	-0.381027	0.240392	no
METABOLISM	Cofactors, Vitamins, Prosthetic Groups	fig|1219061.36.peg.1059	Thiamin ABC transporter, transmembrane component	100 % WWTP effluent	-0.123635	0.722299	no
METABOLISM	Cofactors, Vitamins, Prosthetic Groups	fig|1219061.36.peg.1060	Thiamin ABC transporter, substrate-binding component	50 % WWTP effluent	-0.158698	0.581256	no
METABOLISM	Cofactors, Vitamins, Prosthetic Groups	fig|1219061.36.peg.1060	Thiamin ABC transporter, substrate-binding component	100 % WWTP effluent	-0.0717045	0.807443	no
METABOLISM	Cofactors, Vitamins, Prosthetic Groups	fig|1219061.36.peg.1061	Flavin prenyltransferase UbiX	50 % WWTP effluent	0.401268	0.0502057	no
METABOLISM	Cofactors, Vitamins, Prosthetic Groups	fig|1219061.36.peg.1061	Flavin prenyltransferase UbiX	100 % WWTP effluent	0.320522	0.134377	no
METABOLISM	Amino Acids and Derivatives	fig|1219061.36.peg.108	Glutamate decarboxylase, eukaryotic type (EC 4.1.1.15)	50 % WWTP effluent	-0.38016	0.0389973	yes
METABOLISM	Amino Acids and Derivatives	fig|1219061.36.peg.108	Glutamate decarboxylase, eukaryotic type (EC 4.1.1.15)	100 % WWTP effluent	-0.808093	0.000226045	yes
METABOLISM	Amino Acids and Derivatives	fig|1219061.36.peg.1080	Adenylylsulfate kinase (EC 2.7.1.25)	50 % WWTP effluent	-0.502682	0.131509	no
METABOLISM	Metabolite damage and its repair or mitigation	fig|1219061.36.peg.1080	Adenylylsulfate kinase (EC 2.7.1.25)	50 % WWTP effluent	-0.502682	0.131509	no
METABOLISM	Amino Acids and Derivatives	fig|1219061.36.peg.1080	Adenylylsulfate kinase (EC 2.7.1.25)	100 % WWTP effluent	0.134599	0.693714	no
METABOLISM	Metabolite damage and its repair or mitigation	fig|1219061.36.peg.1080	Adenylylsulfate kinase (EC 2.7.1.25)	100 % WWTP effluent	0.134599	0.693714	no
METABOLISM	Amino Acids and Derivatives	fig|1219061.36.peg.1081	Sulfate permease, Trk-type	50 % WWTP effluent	-0.408327	0.0589305	no
METABOLISM	Amino Acids and Derivatives	fig|1219061.36.peg.1081	Sulfate permease, Trk-type	100 % WWTP effluent	0.991838	0.000226045	yes
METABOLISM	Amino Acids and Derivatives	fig|1219061.36.peg.1082	Sulfate adenylyltransferase subunit 1 (EC 2.7.7.4)	50 % WWTP effluent	0.260804	0.275116	no
METABOLISM	Amino Acids and Derivatives	fig|1219061.36.peg.1082	Sulfate adenylyltransferase subunit 1 (EC 2.7.7.4)	100 % WWTP effluent	2.45674	0.000226045	yes
METABOLISM	Amino Acids and Derivatives	fig|1219061.36.peg.1083	Sulfate adenylyltransferase subunit 2 (EC 2.7.7.4)	50 % WWTP effluent	1.04954	0.000226045	yes
METABOLISM	Amino Acids and Derivatives	fig|1219061.36.peg.1083	Sulfate adenylyltransferase subunit 2 (EC 2.7.7.4)	100 % WWTP effluent	3.26467	0.000226045	yes
METABOLISM	Cofactors, Vitamins, Prosthetic Groups	fig|1219061.36.peg.1084	Uroporphyrinogen-III methyltransferase (EC 2.1.1.107)	50 % WWTP effluent	0.868997	0.0447526	yes
METABOLISM	Cofactors, Vitamins, Prosthetic Groups	fig|1219061.36.peg.1084	Uroporphyrinogen-III methyltransferase (EC 2.1.1.107)	100 % WWTP effluent	3.1758	0.000226045	yes
METABOLISM	Carbohydrates	fig|1219061.36.peg.1129	UTP--glucose-1-phosphate uridylyltransferase (EC 2.7.7.9)	50 % WWTP effluent	-0.793554	0.000226045	yes
METABOLISM	Carbohydrates	fig|1219061.36.peg.1129	UTP--glucose-1-phosphate uridylyltransferase (EC 2.7.7.9)	100 % WWTP effluent	-0.587455	0.000998944	yes
METABOLISM	Carbohydrates	fig|1219061.36.peg.1131	UDP-glucose 6-dehydrogenase (EC 1.1.1.22)	50 % WWTP effluent	-0.483681	0.00475263	yes
METABOLISM	Carbohydrates	fig|1219061.36.peg.1131	UDP-glucose 6-dehydrogenase (EC 1.1.1.22)	100 % WWTP effluent	-1.11428	0.000226045	yes
METABOLISM	Amino Acids and Derivatives	fig|1219061.36.peg.1146	Tyrosine-protein kinase (EC 2.7.10.2)	50 % WWTP effluent	0.098264	0.643814	no
METABOLISM	Amino Acids and Derivatives	fig|1219061.36.peg.1146	Tyrosine-protein kinase (EC 2.7.10.2)	100 % WWTP effluent	-0.599933	0.000626951	yes
METABOLISM	Fatty Acids, Lipids, and Isoprenoids	fig|1219061.36.peg.115	Enoyl-[acyl-carrier-protein] reductase [NADH] (EC 1.3.1.9), FabV => refractory to triclosan	50 % WWTP effluent	-0.486563	0.00594692	yes
METABOLISM	Fatty Acids, Lipids, and Isoprenoids	fig|1219061.36.peg.115	Enoyl-[acyl-carrier-protein] reductase [NADH] (EC 1.3.1.9), FabV => refractory to triclosan	100 % WWTP effluent	-1.2658	0.000226045	yes
METABOLISM	Fatty Acids, Lipids, and Isoprenoids	fig|1219061.36.peg.1154	ADP-L-glycero-D-manno-heptose-6-epimerase (EC 5.1.3.20)	50 % WWTP effluent	-0.232159	0.230073	no
METABOLISM	Fatty Acids, Lipids, and Isoprenoids	fig|1219061.36.peg.1154	ADP-L-glycero-D-manno-heptose-6-epimerase (EC 5.1.3.20)	100 % WWTP effluent	-0.517476	0.00414938	yes
METABOLISM	Fatty Acids, Lipids, and Isoprenoids	fig|1219061.36.peg.116	Acyl-CoA dehydrogenase	50 % WWTP effluent	0.624151	0.000815517	yes
METABOLISM	Fatty Acids, Lipids, and Isoprenoids	fig|1219061.36.peg.116	Acyl-CoA dehydrogenase	100 % WWTP effluent	1.60849	0.000226045	yes
METABOLISM	Fatty Acids, Lipids, and Isoprenoids	fig|1219061.36.peg.1177	Diacylglycerol kinase (EC 2.7.1.107)	50 % WWTP effluent	-0.59308	0.0380084	yes
METABOLISM	Fatty Acids, Lipids, and Isoprenoids	fig|1219061.36.peg.1177	Diacylglycerol kinase (EC 2.7.1.107)	100 % WWTP effluent	0.0932732	0.758703	no
METABOLISM	Cofactors, Vitamins, Prosthetic Groups	fig|1219061.36.peg.1189	Phosphopantothenoylcysteine decarboxylase (EC 4.1.1.36) / Phosphopantothenoylcysteine synthetase (EC 6.3.2.5)	50 % WWTP effluent	0.0414257	0.856958	no
METABOLISM	Cofactors, Vitamins, Prosthetic Groups	fig|1219061.36.peg.1189	Phosphopantothenoylcysteine decarboxylase (EC 4.1.1.36) / Phosphopantothenoylcysteine synthetase (EC 6.3.2.5)	100 % WWTP effluent	-0.340523	0.0665156	no
METABOLISM	Nucleosides and Nucleotides	fig|1219061.36.peg.1192	Orotate phosphoribosyltransferase (EC 2.4.2.10)	50 % WWTP effluent	-1.0216	0.000226045	yes
METABOLISM	Nucleosides and Nucleotides	fig|1219061.36.peg.1192	Orotate phosphoribosyltransferase (EC 2.4.2.10)	100 % WWTP effluent	-1.13627	0.000226045	yes
METABOLISM	Iron acquisition and metabolism	fig|1219061.36.peg.1207	Ferric siderophore transport system, biopolymer transport protein ExbB	50 % WWTP effluent	0.234404	0.662715	no
METABOLISM	Iron acquisition and metabolism	fig|1219061.36.peg.1207	Ferric siderophore transport system, biopolymer transport protein ExbB	100 % WWTP effluent	0.230954	0.672042	no
METABOLISM	Nucleosides and Nucleotides	fig|1219061.36.peg.1216	Xanthine permease @ Xanthine:proton symporter XanP	50 % WWTP effluent	-0.679882	0.0547767	no
METABOLISM	Nucleosides and Nucleotides	fig|1219061.36.peg.1216	Xanthine permease @ Xanthine:proton symporter XanP	100 % WWTP effluent	-0.483927	0.162907	no
METABOLISM	Cofactors, Vitamins, Prosthetic Groups	fig|1219061.36.peg.1223	Pimeloyl-[acyl-carrier protein] methyl ester esterase BioH (EC 3.1.1.85)	50 % WWTP effluent	-0.0720128	0.818961	no
METABOLISM	Cofactors, Vitamins, Prosthetic Groups	fig|1219061.36.peg.1223	Pimeloyl-[acyl-carrier protein] methyl ester esterase BioH (EC 3.1.1.85)	100 % WWTP effluent	0.0212847	0.953257	no
METABOLISM	Cofactors, Vitamins, Prosthetic Groups	fig|1219061.36.peg.1224	Competence protein F homolog, phosphoribosyltransferase domain; protein YhgH required for utilization of DNA as sole source of carbon and energy	50 % WWTP effluent	-0.624437	0.22992	no
METABOLISM	Cofactors, Vitamins, Prosthetic Groups	fig|1219061.36.peg.1224	Competence protein F homolog, phosphoribosyltransferase domain; protein YhgH required for utilization of DNA as sole source of carbon and energy	100 % WWTP effluent	0.101865	0.840701	no
METABOLISM	Nitrogen metabolism	fig|1219061.36.peg.1225	[4Fe-4S] cluster carrier protein NfuA	50 % WWTP effluent	0.627729	0.000226045	yes
METABOLISM	Nitrogen metabolism	fig|1219061.36.peg.1225	[4Fe-4S] cluster carrier protein NfuA	100 % WWTP effluent	0.764	0.000226045	yes
METABOLISM	Metabolite damage and its repair or mitigation	fig|1219061.36.peg.1226	ADP compounds hydrolase NudE	50 % WWTP effluent	0.228419	0.246834	no
METABOLISM	Metabolite damage and its repair or mitigation	fig|1219061.36.peg.1226	ADP compounds hydrolase NudE	100 % WWTP effluent	0.887247	0.000226045	yes
METABOLISM	Amino Acids and Derivatives	fig|1219061.36.peg.1227	3'(2'),5'-bisphosphate nucleotidase (EC 3.1.3.7)	50 % WWTP effluent	0.0252372	0.913667	no
METABOLISM	Amino Acids and Derivatives	fig|1219061.36.peg.1227	3'(2'),5'-bisphosphate nucleotidase (EC 3.1.3.7)	100 % WWTP effluent	0.567772	0.00136022	yes
METABOLISM	Metabolite damage and its repair or mitigation	fig|1219061.36.peg.1245	D-aminoacyl-tRNA deacylase (EC 3.1.1.96)	50 % WWTP effluent	-0.165862	0.491656	no
METABOLISM	Metabolite damage and its repair or mitigation	fig|1219061.36.peg.1245	D-aminoacyl-tRNA deacylase (EC 3.1.1.96)	100 % WWTP effluent	0.472399	0.0227753	yes
METABOLISM	Amino Acids and Derivatives	fig|1219061.36.peg.1250	Glutamine synthetase type I (EC 6.3.1.2)	50 % WWTP effluent	1.06324	0.000226045	yes
METABOLISM	Amino Acids and Derivatives	fig|1219061.36.peg.1250	Glutamine synthetase type I (EC 6.3.1.2)	100 % WWTP effluent	0.848753	0.000226045	yes
METABOLISM	Nitrogen metabolism	fig|1219061.36.peg.1252	Nitrogen regulation protein NtrB (EC 2.7.13.3)	50 % WWTP effluent	0.695343	0.0082215	yes
METABOLISM	Nitrogen metabolism	fig|1219061.36.peg.1252	Nitrogen regulation protein NtrB (EC 2.7.13.3)	100 % WWTP effluent	0.614552	0.0196644	yes
METABOLISM	Nitrogen metabolism	fig|1219061.36.peg.1253	Nitrogen regulation protein NR(I), GlnG (=NtrC)	50 % WWTP effluent	0.885338	0.000226045	yes
METABOLISM	Nitrogen metabolism	fig|1219061.36.peg.1253	Nitrogen regulation protein NR(I), GlnG (=NtrC)	100 % WWTP effluent	0.984245	0.000226045	yes
METABOLISM	Cofactors, Vitamins, Prosthetic Groups	fig|1219061.36.peg.1255	Coproporphyrinogen III oxidase, oxygen-independent (EC 1.3.99.22)	50 % WWTP effluent	-1.17956	0.000226045	yes
METABOLISM	Cofactors, Vitamins, Prosthetic Groups	fig|1219061.36.peg.1255	Coproporphyrinogen III oxidase, oxygen-independent (EC 1.3.99.22)	100 % WWTP effluent	-1.07509	0.000226045	yes
METABOLISM	Cofactors, Vitamins, Prosthetic Groups	fig|1219061.36.peg.1263	Porphobilinogen synthase (EC 4.2.1.24)	50 % WWTP effluent	-0.109484	0.615648	no
METABOLISM	Cofactors, Vitamins, Prosthetic Groups	fig|1219061.36.peg.1263	Porphobilinogen synthase (EC 4.2.1.24)	100 % WWTP effluent	-0.462495	0.0117872	yes
METABOLISM	Cofactors, Vitamins, Prosthetic Groups	fig|1219061.36.peg.1269	Ubiquinone biosynthesis regulatory protein kinase UbiB	50 % WWTP effluent	-0.923352	0.000226045	yes
METABOLISM	Cofactors, Vitamins, Prosthetic Groups	fig|1219061.36.peg.1269	Ubiquinone biosynthesis regulatory protein kinase UbiB	100 % WWTP effluent	-1.02874	0.000226045	yes
METABOLISM	Cofactors, Vitamins, Prosthetic Groups	fig|1219061.36.peg.1270	Ubiquinone biosynthesis protein UbiJ	50 % WWTP effluent	-0.923352	0.000226045	yes
METABOLISM	Cofactors, Vitamins, Prosthetic Groups	fig|1219061.36.peg.1270	Ubiquinone biosynthesis protein UbiJ	100 % WWTP effluent	-1.02874	0.000226045	yes
METABOLISM	Cofactors, Vitamins, Prosthetic Groups	fig|1219061.36.peg.1271	2-methoxy-6-polyprenyl-1,4-benzoquinol methylase (EC 2.1.1.201) @ Demethylmenaquinone methyltransferase (EC 2.1.1.163)	50 % WWTP effluent	-0.328674	0.101502	no
METABOLISM	Cofactors, Vitamins, Prosthetic Groups	fig|1219061.36.peg.1271	2-methoxy-6-polyprenyl-1,4-benzoquinol methylase (EC 2.1.1.201) @ Demethylmenaquinone methyltransferase (EC 2.1.1.163)	100 % WWTP effluent	-0.284604	0.169797	no
METABOLISM	Cofactors, Vitamins, Prosthetic Groups	fig|1219061.36.peg.1278	NAD(P)H-flavin reductase (EC 1.5.1.41) (EC 1.16.1.3)	50 % WWTP effluent	0.650241	0.000432787	yes
METABOLISM	Cofactors, Vitamins, Prosthetic Groups	fig|1219061.36.peg.1278	NAD(P)H-flavin reductase (EC 1.5.1.41) (EC 1.16.1.3)	100 % WWTP effluent	0.111638	0.613727	no
METABOLISM	Iron acquisition and metabolism	fig|1219061.36.peg.1279	Ferredoxin	50 % WWTP effluent	0.359953	0.367437	no
METABOLISM	Iron acquisition and metabolism	fig|1219061.36.peg.1279	Ferredoxin	100 % WWTP effluent	-0.133184	0.765546	no
METABOLISM	Cofactors, Vitamins, Prosthetic Groups	fig|1219061.36.peg.1280	3-polyprenyl-4-hydroxybenzoate carboxy-lyase (EC 4.1.1.98)	50 % WWTP effluent	0.359953	0.367437	no
METABOLISM	Cofactors, Vitamins, Prosthetic Groups	fig|1219061.36.peg.1280	3-polyprenyl-4-hydroxybenzoate carboxy-lyase (EC 4.1.1.98)	100 % WWTP effluent	-0.133184	0.765546	no
METABOLISM	Sulfur Metabolism	fig|1219061.36.peg.1304	Sulfur carrier protein ThiS	50 % WWTP effluent	-0.559086	0.137299	no
METABOLISM	Sulfur Metabolism	fig|1219061.36.peg.1304	Sulfur carrier protein ThiS	100 % WWTP effluent	-1.05781	0.0100147	yes
METABOLISM	Cofactors, Vitamins, Prosthetic Groups	fig|1219061.36.peg.1305	Molybdopterin-synthase adenylyltransferase (EC 2.7.7.80)	50 % WWTP effluent	-0.559086	0.137299	no
METABOLISM	Cofactors, Vitamins, Prosthetic Groups	fig|1219061.36.peg.1305	Molybdopterin-synthase adenylyltransferase (EC 2.7.7.80)	100 % WWTP effluent	-1.05781	0.0100147	yes
METABOLISM	Cofactors, Vitamins, Prosthetic Groups	fig|1219061.36.peg.1323	Protoporphyrinogen IX oxidase, oxygen-independent, HemG	50 % WWTP effluent	1.04646	0.0194461	yes
METABOLISM	Cofactors, Vitamins, Prosthetic Groups	fig|1219061.36.peg.1323	Protoporphyrinogen IX oxidase, oxygen-independent, HemG	100 % WWTP effluent	0.998592	0.028751	yes
METABOLISM	Fatty Acids, Lipids, and Isoprenoids	fig|1219061.36.peg.1326	Enoyl-CoA hydratase (EC 4.2.1.17) / Delta(3)-cis-delta(2)-trans-enoyl-CoA isomerase (EC 5.3.3.8) / 3-hydroxyacyl-CoA dehydrogenase (EC 1.1.1.35) / 3-hydroxybutyryl-CoA epimerase (EC 5.1.2.3)	50 % WWTP effluent	1.7879	0.000226045	yes
METABOLISM	Fatty Acids, Lipids, and Isoprenoids	fig|1219061.36.peg.1326	Enoyl-CoA hydratase (EC 4.2.1.17) / Delta(3)-cis-delta(2)-trans-enoyl-CoA isomerase (EC 5.3.3.8) / 3-hydroxyacyl-CoA dehydrogenase (EC 1.1.1.35) / 3-hydroxybutyryl-CoA epimerase (EC 5.1.2.3)	100 % WWTP effluent	2.16951	0.000226045	yes
METABOLISM	Cofactors, Vitamins, Prosthetic Groups	fig|1219061.36.peg.1327	3-ketoacyl-CoA thiolase (EC 2.3.1.16)	50 % WWTP effluent	1.0992	0.000226045	yes
METABOLISM	Cofactors, Vitamins, Prosthetic Groups	fig|1219061.36.peg.1327	3-ketoacyl-CoA thiolase (EC 2.3.1.16)	100 % WWTP effluent	1.21262	0.000226045	yes
METABOLISM	Sulfur Metabolism	fig|1219061.36.peg.1328	Acryloyl-CoA reductase AcuI/YhdH (EC 1.3.1.84)	50 % WWTP effluent	-0.722682	0.000226045	yes
METABOLISM	Sulfur Metabolism	fig|1219061.36.peg.1328	Acryloyl-CoA reductase AcuI/YhdH (EC 1.3.1.84)	100 % WWTP effluent	-0.976994	0.000226045	yes
METABOLISM	Amino Acids and Derivatives	fig|1219061.36.peg.1337	Valine--pyruvate aminotransferase (EC 2.6.1.66)	50 % WWTP effluent	-0.20818	0.318723	no
METABOLISM	Amino Acids and Derivatives	fig|1219061.36.peg.1337	Valine--pyruvate aminotransferase (EC 2.6.1.66)	100 % WWTP effluent	-0.220755	0.286137	no
METABOLISM	Amino Acids and Derivatives	fig|1219061.36.peg.1368	Prephenate dehydratase (EC 4.2.1.51) @ Arogenate dehydratase (EC 4.2.1.91)	50 % WWTP effluent	1.65711	0.000226045	yes
METABOLISM	Amino Acids and Derivatives	fig|1219061.36.peg.1368	Prephenate dehydratase (EC 4.2.1.51) @ Arogenate dehydratase (EC 4.2.1.91)	100 % WWTP effluent	1.66083	0.000226045	yes
METABOLISM	Amino Acids and Derivatives	fig|1219061.36.peg.1371	Threonine dehydratase biosynthetic (EC 4.3.1.19)	50 % WWTP effluent	0.554744	0.00153147	yes
METABOLISM	Amino Acids and Derivatives	fig|1219061.36.peg.1371	Threonine dehydratase biosynthetic (EC 4.3.1.19)	100 % WWTP effluent	-0.327846	0.0820061	no
METABOLISM	Amino Acids and Derivatives	fig|1219061.36.peg.1372	Dihydroxy-acid dehydratase (EC 4.2.1.9)	50 % WWTP effluent	1.28536	0.000226045	yes
METABOLISM	Amino Acids and Derivatives	fig|1219061.36.peg.1372	Dihydroxy-acid dehydratase (EC 4.2.1.9)	100 % WWTP effluent	0.39766	0.0298181	yes
METABOLISM	Amino Acids and Derivatives	fig|1219061.36.peg.1373	Branched-chain amino acid aminotransferase (EC 2.6.1.42)	50 % WWTP effluent	1.12193	0.000226045	yes
METABOLISM	Amino Acids and Derivatives	fig|1219061.36.peg.1373	Branched-chain amino acid aminotransferase (EC 2.6.1.42)	100 % WWTP effluent	0.488521	0.00946517	yes
METABOLISM	Amino Acids and Derivatives	fig|1219061.36.peg.1374	Acetolactate synthase small subunit (EC 2.2.1.6)	50 % WWTP effluent	0.988237	0.00352766	yes
METABOLISM	Amino Acids and Derivatives	fig|1219061.36.peg.1374	Acetolactate synthase small subunit (EC 2.2.1.6)	100 % WWTP effluent	0.161461	0.704003	no
METABOLISM	Amino Acids and Derivatives	fig|1219061.36.peg.1375	Acetolactate synthase large subunit (EC 2.2.1.6)	50 % WWTP effluent	0.566766	0.00221719	yes
METABOLISM	Amino Acids and Derivatives	fig|1219061.36.peg.1375	Acetolactate synthase large subunit (EC 2.2.1.6)	100 % WWTP effluent	0.140985	0.498495	no
METABOLISM	Cofactors, Vitamins, Prosthetic Groups	fig|1219061.36.peg.1389	Methionyl-tRNA formyltransferase (EC 2.1.2.9)	50 % WWTP effluent	-0.138585	0.507814	no
METABOLISM	Cofactors, Vitamins, Prosthetic Groups	fig|1219061.36.peg.1389	Methionyl-tRNA formyltransferase (EC 2.1.2.9)	100 % WWTP effluent	-0.633049	0.000226045	yes
METABOLISM	Nucleosides and Nucleotides	fig|1219061.36.peg.1396	N5-carboxyaminoimidazole ribonucleotide synthase (EC 6.3.4.18)	50 % WWTP effluent	-1.14277	0.000226045	yes
METABOLISM	Nucleosides and Nucleotides	fig|1219061.36.peg.1396	N5-carboxyaminoimidazole ribonucleotide synthase (EC 6.3.4.18)	100 % WWTP effluent	-0.30527	0.208079	no
METABOLISM	Nucleosides and Nucleotides	fig|1219061.36.peg.1397	N5-carboxyaminoimidazole ribonucleotide mutase (EC 5.4.99.18)	50 % WWTP effluent	-1.4605	0.000226045	yes
METABOLISM	Nucleosides and Nucleotides	fig|1219061.36.peg.1397	N5-carboxyaminoimidazole ribonucleotide mutase (EC 5.4.99.18)	100 % WWTP effluent	-0.756671	0.0028803	yes
METABOLISM	Cofactors, Vitamins, Prosthetic Groups	fig|1219061.36.peg.1399	Coproporphyrinogen III oxidase, aerobic (EC 1.3.3.3)	50 % WWTP effluent	-0.567409	0.00170394	yes
METABOLISM	Cofactors, Vitamins, Prosthetic Groups	fig|1219061.36.peg.1399	Coproporphyrinogen III oxidase, aerobic (EC 1.3.3.3)	100 % WWTP effluent	-0.785997	0.000226045	yes
METABOLISM	Amino Acids and Derivatives	fig|1219061.36.peg.1400	Shikimate 5-dehydrogenase I alpha (EC 1.1.1.25)	50 % WWTP effluent	0.328991	0.0957258	no
METABOLISM	Amino Acids and Derivatives	fig|1219061.36.peg.1400	Shikimate 5-dehydrogenase I alpha (EC 1.1.1.25)	100 % WWTP effluent	0.359623	0.0673232	no
METABOLISM	Amino Acids and Derivatives	fig|1219061.36.peg.1406	Ketol-acid reductoisomerase (NADP(+)) (EC 1.1.1.86)	50 % WWTP effluent	0.704934	0.000226045	yes
METABOLISM	Cofactors, Vitamins, Prosthetic Groups	fig|1219061.36.peg.1406	Ketol-acid reductoisomerase (NADP(+)) (EC 1.1.1.86)	50 % WWTP effluent	0.704934	0.000226045	yes
METABOLISM	Amino Acids and Derivatives	fig|1219061.36.peg.1406	Ketol-acid reductoisomerase (NADP(+)) (EC 1.1.1.86)	100 % WWTP effluent	0.848135	0.000226045	yes
METABOLISM	Cofactors, Vitamins, Prosthetic Groups	fig|1219061.36.peg.1406	Ketol-acid reductoisomerase (NADP(+)) (EC 1.1.1.86)	100 % WWTP effluent	0.848135	0.000226045	yes
METABOLISM	Nitrogen metabolism	fig|1219061.36.peg.142	Anaerobic nitric oxide reductase transcription regulator NorR	50 % WWTP effluent	-0.738931	0.000226045	yes
METABOLISM	Nitrogen metabolism	fig|1219061.36.peg.142	Anaerobic nitric oxide reductase transcription regulator NorR	100 % WWTP effluent	-1.31888	0.000226045	yes
METABOLISM	Carbohydrates	fig|1219061.36.peg.1426	Gluconate utilization system Gnt-I transcriptional repressor	50 % WWTP effluent	-0.0139256	0.959858	no
METABOLISM	Carbohydrates	fig|1219061.36.peg.1426	Gluconate utilization system Gnt-I transcriptional repressor	100 % WWTP effluent	0.907217	0.000226045	yes
METABOLISM	Carbohydrates	fig|1219061.36.peg.1429	Low-affinity gluconate/H+ symporter GntU	50 % WWTP effluent	-0.0414241	0.887001	no
METABOLISM	Carbohydrates	fig|1219061.36.peg.1429	Low-affinity gluconate/H+ symporter GntU	100 % WWTP effluent	-0.415364	0.0948119	no
METABOLISM	Nitrogen metabolism	fig|1219061.36.peg.143	Hydroxylamine reductase (EC 1.7.99.1)	50 % WWTP effluent	5.51106	0.000226045	yes
METABOLISM	Nitrogen metabolism	fig|1219061.36.peg.143	Hydroxylamine reductase (EC 1.7.99.1)	100 % WWTP effluent	5.17447	0.000226045	yes
METABOLISM	Carbohydrates	fig|1219061.36.peg.1430	4-hydroxy-2-oxoglutarate aldolase (EC 4.1.3.16) @ 2-dehydro-3-deoxyphosphogluconate aldolase (EC 4.1.2.14)	50 % WWTP effluent	-0.234126	0.305113	no
METABOLISM	Carbohydrates	fig|1219061.36.peg.1430	4-hydroxy-2-oxoglutarate aldolase (EC 4.1.3.16) @ 2-dehydro-3-deoxyphosphogluconate aldolase (EC 4.1.2.14)	100 % WWTP effluent	-0.296788	0.186262	no
METABOLISM	Nitrogen metabolism	fig|1219061.36.peg.144	NADH oxidoreductase for hydroxylamine reductase	50 % WWTP effluent	4.90972	0.000226045	yes
METABOLISM	Nitrogen metabolism	fig|1219061.36.peg.144	NADH oxidoreductase for hydroxylamine reductase	100 % WWTP effluent	5.03049	0.000226045	yes
METABOLISM	Cofactors, Vitamins, Prosthetic Groups	fig|1219061.36.peg.1446	Uroporphyrinogen-III synthase (EC 4.2.1.75)	50 % WWTP effluent	-0.620591	0.00204708	yes
METABOLISM	Cofactors, Vitamins, Prosthetic Groups	fig|1219061.36.peg.1446	Uroporphyrinogen-III synthase (EC 4.2.1.75)	100 % WWTP effluent	-0.869869	0.000226045	yes
METABOLISM	Cofactors, Vitamins, Prosthetic Groups	fig|1219061.36.peg.1447	Porphobilinogen deaminase (EC 2.5.1.61)	50 % WWTP effluent	-0.016007	0.948776	no
METABOLISM	Cofactors, Vitamins, Prosthetic Groups	fig|1219061.36.peg.1447	Porphobilinogen deaminase (EC 2.5.1.61)	100 % WWTP effluent	-0.409279	0.038319	yes
METABOLISM	Cofactors, Vitamins, Prosthetic Groups	fig|1219061.36.peg.1450	Frataxin homolog CyaY, facilitates Fe-S cluster assembly, interacts with IscS	50 % WWTP effluent	-0.286113	0.384075	no
METABOLISM	Cofactors, Vitamins, Prosthetic Groups	fig|1219061.36.peg.1450	Frataxin homolog CyaY, facilitates Fe-S cluster assembly, interacts with IscS	100 % WWTP effluent	-0.205338	0.540612	no
METABOLISM	Amino Acids and Derivatives	fig|1219061.36.peg.1452	Diaminopimelate decarboxylase (EC 4.1.1.20)	50 % WWTP effluent	0.400326	0.0273719	yes
METABOLISM	Amino Acids and Derivatives	fig|1219061.36.peg.1452	Diaminopimelate decarboxylase (EC 4.1.1.20)	100 % WWTP effluent	0.236255	0.222695	no
METABOLISM	Amino Acids and Derivatives	fig|1219061.36.peg.1453	Diaminopimelate epimerase (EC 5.1.1.7)	50 % WWTP effluent	-0.0739132	0.731946	no
METABOLISM	Amino Acids and Derivatives	fig|1219061.36.peg.1453	Diaminopimelate epimerase (EC 5.1.1.7)	50 % WWTP effluent	-0.0739132	0.731946	no
METABOLISM	Amino Acids and Derivatives	fig|1219061.36.peg.1453	Diaminopimelate epimerase (EC 5.1.1.7)	100 % WWTP effluent	-0.347229	0.062811	no
METABOLISM	Amino Acids and Derivatives	fig|1219061.36.peg.1453	Diaminopimelate epimerase (EC 5.1.1.7)	100 % WWTP effluent	-0.347229	0.062811	no
METABOLISM	Cofactors, Vitamins, Prosthetic Groups	fig|1219061.36.peg.1485	Chorismate--pyruvate lyase (EC 4.1.3.40)	50 % WWTP effluent	-0.355332	0.133275	no
METABOLISM	Cofactors, Vitamins, Prosthetic Groups	fig|1219061.36.peg.1485	Chorismate--pyruvate lyase (EC 4.1.3.40)	100 % WWTP effluent	-0.118495	0.652737	no
METABOLISM	Cofactors, Vitamins, Prosthetic Groups	fig|1219061.36.peg.1486	4-hydroxybenzoate polyprenyltransferase (EC 2.5.1.39)	50 % WWTP effluent	-0.578981	0.00609791	yes
METABOLISM	Cofactors, Vitamins, Prosthetic Groups	fig|1219061.36.peg.1486	4-hydroxybenzoate polyprenyltransferase (EC 2.5.1.39)	100 % WWTP effluent	-0.436689	0.0359693	yes
METABOLISM	Fatty Acids, Lipids, and Isoprenoids	fig|1219061.36.peg.1487	Glycerol-3-phosphate acyltransferase (EC 2.3.1.15)	50 % WWTP effluent	-0.828486	0.000226045	yes
METABOLISM	Fatty Acids, Lipids, and Isoprenoids	fig|1219061.36.peg.1487	Glycerol-3-phosphate acyltransferase (EC 2.3.1.15)	100 % WWTP effluent	-0.747176	0.000226045	yes
METABOLISM	Fatty Acids, Lipids, and Isoprenoids	fig|1219061.36.peg.149	Cardiolipin synthase, bacterial type ClsA	50 % WWTP effluent	0.061474	0.808159	no
METABOLISM	Fatty Acids, Lipids, and Isoprenoids	fig|1219061.36.peg.149	Cardiolipin synthase, bacterial type ClsA	100 % WWTP effluent	0.377995	0.0758278	no
METABOLISM	Amino Acids and Derivatives	fig|1219061.36.peg.1497	Glutamate racemase (EC 5.1.1.3)	50 % WWTP effluent	-0.482277	0.0447526	yes
METABOLISM	Amino Acids and Derivatives	fig|1219061.36.peg.1497	Glutamate racemase (EC 5.1.1.3)	100 % WWTP effluent	-0.256245	0.319353	no
METABOLISM	Fatty Acids, Lipids, and Isoprenoids	fig|1219061.36.peg.1503	CDP-diacylglycerol--serine O-phosphatidyltransferase (EC 2.7.8.8)	50 % WWTP effluent	-0.437036	0.0195482	yes
METABOLISM	Fatty Acids, Lipids, and Isoprenoids	fig|1219061.36.peg.1503	CDP-diacylglycerol--serine O-phosphatidyltransferase (EC 2.7.8.8)	100 % WWTP effluent	-0.526275	0.003688	yes
METABOLISM	Cofactors, Vitamins, Prosthetic Groups	fig|1219061.36.peg.1506	Biotin operon repressor / Biotin--protein ligase (EC 6.3.4.9)(EC 6.3.4.10)(EC 6.3.4.11)(EC 6.3.4.15)	50 % WWTP effluent	0.188254	0.339493	no
METABOLISM	Cofactors, Vitamins, Prosthetic Groups	fig|1219061.36.peg.1506	Biotin operon repressor / Biotin--protein ligase (EC 6.3.4.9)(EC 6.3.4.10)(EC 6.3.4.11)(EC 6.3.4.15)	100 % WWTP effluent	0.0657692	0.759652	no
METABOLISM	Cofactors, Vitamins, Prosthetic Groups	fig|1219061.36.peg.1507	Pantothenate kinase (EC 2.7.1.33)	50 % WWTP effluent	0.465874	0.0215912	yes
METABOLISM	Cofactors, Vitamins, Prosthetic Groups	fig|1219061.36.peg.1507	Pantothenate kinase (EC 2.7.1.33)	100 % WWTP effluent	0.255349	0.237859	no
METABOLISM	Metabolite damage and its repair or mitigation	fig|1219061.36.peg.1518	NADH pyrophosphatase (EC 3.6.1.22), decaps 5'-NAD modified RNA	50 % WWTP effluent	0.300772	0.221773	no
METABOLISM	Metabolite damage and its repair or mitigation	fig|1219061.36.peg.1518	NADH pyrophosphatase (EC 3.6.1.22), decaps 5'-NAD modified RNA	100 % WWTP effluent	0.284517	0.247575	no
METABOLISM	Cofactors, Vitamins, Prosthetic Groups	fig|1219061.36.peg.1521	Uroporphyrinogen III decarboxylase (EC 4.1.1.37)	50 % WWTP effluent	-0.588684	0.000626951	yes
METABOLISM	Cofactors, Vitamins, Prosthetic Groups	fig|1219061.36.peg.1521	Uroporphyrinogen III decarboxylase (EC 4.1.1.37)	100 % WWTP effluent	-0.888707	0.000226045	yes
METABOLISM	Amino Acids and Derivatives	fig|1219061.36.peg.1525	D-3-phosphoglycerate dehydrogenase (EC 1.1.1.95)	50 % WWTP effluent	0.257775	0.242305	no
METABOLISM	Cofactors, Vitamins, Prosthetic Groups	fig|1219061.36.peg.1525	D-3-phosphoglycerate dehydrogenase (EC 1.1.1.95)	50 % WWTP effluent	0.257775	0.242305	no
METABOLISM	Amino Acids and Derivatives	fig|1219061.36.peg.1525	D-3-phosphoglycerate dehydrogenase (EC 1.1.1.95)	100 % WWTP effluent	-0.0371953	0.885547	no
METABOLISM	Cofactors, Vitamins, Prosthetic Groups	fig|1219061.36.peg.1525	D-3-phosphoglycerate dehydrogenase (EC 1.1.1.95)	100 % WWTP effluent	-0.0371953	0.885547	no
METABOLISM	Nucleosides and Nucleotides	fig|1219061.36.peg.1530	Phosphoribosylamine--glycine ligase (EC 6.3.4.13)	50 % WWTP effluent	0.261771	0.205852	no
METABOLISM	Nucleosides and Nucleotides	fig|1219061.36.peg.1530	Phosphoribosylamine--glycine ligase (EC 6.3.4.13)	100 % WWTP effluent	0.374058	0.0578133	no
METABOLISM	Nucleosides and Nucleotides	fig|1219061.36.peg.1531	IMP cyclohydrolase (EC 3.5.4.10) / Phosphoribosylaminoimidazolecarboxamide formyltransferase (EC 2.1.2.3)	50 % WWTP effluent	-0.889502	0.000226045	yes
METABOLISM	Nucleosides and Nucleotides	fig|1219061.36.peg.1531	IMP cyclohydrolase (EC 3.5.4.10) / Phosphoribosylaminoimidazolecarboxamide formyltransferase (EC 2.1.2.3)	100 % WWTP effluent	-0.542453	0.00383867	yes
METABOLISM	Cofactors, Vitamins, Prosthetic Groups	fig|1219061.36.peg.1537	Biotin carboxylase of acetyl-CoA carboxylase (EC 6.3.4.14)	50 % WWTP effluent	-1.6298	0.000226045	yes
METABOLISM	Fatty Acids, Lipids, and Isoprenoids	fig|1219061.36.peg.1537	Biotin carboxylase of acetyl-CoA carboxylase (EC 6.3.4.14)	50 % WWTP effluent	-1.6298	0.000226045	yes
METABOLISM	Cofactors, Vitamins, Prosthetic Groups	fig|1219061.36.peg.1537	Biotin carboxylase of acetyl-CoA carboxylase (EC 6.3.4.14)	100 % WWTP effluent	-2.30586	0.000226045	yes
METABOLISM	Fatty Acids, Lipids, and Isoprenoids	fig|1219061.36.peg.1537	Biotin carboxylase of acetyl-CoA carboxylase (EC 6.3.4.14)	100 % WWTP effluent	-2.30586	0.000226045	yes
METABOLISM	Fatty Acids, Lipids, and Isoprenoids	fig|1219061.36.peg.1538	Biotin carboxyl carrier protein of acetyl-CoA carboxylase	50 % WWTP effluent	-1.38096	0.000226045	yes
METABOLISM	Fatty Acids, Lipids, and Isoprenoids	fig|1219061.36.peg.1538	Biotin carboxyl carrier protein of acetyl-CoA carboxylase	100 % WWTP effluent	-1.98508	0.000226045	yes
METABOLISM	Amino Acids and Derivatives	fig|1219061.36.peg.1539	3-dehydroquinate dehydratase II (EC 4.2.1.10)	50 % WWTP effluent	-1.1808	0.000226045	yes
METABOLISM	Amino Acids and Derivatives	fig|1219061.36.peg.1539	3-dehydroquinate dehydratase II (EC 4.2.1.10)	100 % WWTP effluent	-1.78855	0.000226045	yes
METABOLISM	Cofactors, Vitamins, Prosthetic Groups	fig|1219061.36.peg.1555	tRNA (cytidine(34)-2'-O)-methyltransferase (EC 2.1.1.207)	50 % WWTP effluent	0.123105	0.691879	no
METABOLISM	Cofactors, Vitamins, Prosthetic Groups	fig|1219061.36.peg.1555	tRNA (cytidine(34)-2'-O)-methyltransferase (EC 2.1.1.207)	100 % WWTP effluent	0.231172	0.419341	no
METABOLISM	Iron acquisition and metabolism	fig|1219061.36.peg.1560	Ferrous-iron efflux pump FieF	50 % WWTP effluent	0.551699	0.00505882	yes
METABOLISM	Iron acquisition and metabolism	fig|1219061.36.peg.1560	Ferrous-iron efflux pump FieF	100 % WWTP effluent	0.759148	0.000226045	yes
METABOLISM	Amino Acids and Derivatives	fig|1219061.36.peg.1581	Serine acetyltransferase (EC 2.3.1.30)	50 % WWTP effluent	-0.119048	0.570891	no
METABOLISM	Amino Acids and Derivatives	fig|1219061.36.peg.1581	Serine acetyltransferase (EC 2.3.1.30)	100 % WWTP effluent	-0.374937	0.0472596	yes
METABOLISM	Fatty Acids, Lipids, and Isoprenoids	fig|1219061.36.peg.1582	Glycerol-3-phosphate dehydrogenase [NAD(P)+] (EC 1.1.1.94)	50 % WWTP effluent	-0.205676	0.298384	no
METABOLISM	Fatty Acids, Lipids, and Isoprenoids	fig|1219061.36.peg.1582	Glycerol-3-phosphate dehydrogenase [NAD(P)+] (EC 1.1.1.94)	100 % WWTP effluent	-0.327181	0.0823004	no
METABOLISM	Fatty Acids, Lipids, and Isoprenoids	fig|1219061.36.peg.1589	Phosphatidylserine decarboxylase (EC 4.1.1.65)	50 % WWTP effluent	-0.16388	0.424846	no
METABOLISM	Fatty Acids, Lipids, and Isoprenoids	fig|1219061.36.peg.1589	Phosphatidylserine decarboxylase (EC 4.1.1.65)	100 % WWTP effluent	-0.424303	0.0203861	yes
METABOLISM	Amino Acids and Derivatives	fig|1219061.36.peg.1602	Adenylosuccinate synthetase (EC 6.3.4.4)	50 % WWTP effluent	-0.715543	0.000226045	yes
METABOLISM	Nucleosides and Nucleotides	fig|1219061.36.peg.1602	Adenylosuccinate synthetase (EC 6.3.4.4)	50 % WWTP effluent	-0.715543	0.000226045	yes
METABOLISM	Amino Acids and Derivatives	fig|1219061.36.peg.1602	Adenylosuccinate synthetase (EC 6.3.4.4)	100 % WWTP effluent	-0.438122	0.0153445	yes
METABOLISM	Nucleosides and Nucleotides	fig|1219061.36.peg.1602	Adenylosuccinate synthetase (EC 6.3.4.4)	100 % WWTP effluent	-0.438122	0.0153445	yes
METABOLISM	Nitrogen metabolism	fig|1219061.36.peg.1604	Flavohemoglobin / Nitric oxide dioxygenase (EC 1.14.12.17)	50 % WWTP effluent	8.03407	0.000226045	yes
METABOLISM	Nitrogen metabolism	fig|1219061.36.peg.1604	Flavohemoglobin / Nitric oxide dioxygenase (EC 1.14.12.17)	100 % WWTP effluent	7.46428	0.000226045	yes
METABOLISM	Nitrogen metabolism	fig|1219061.36.peg.1605	Nitrite-sensitive transcriptional repressor NsrR	50 % WWTP effluent	3.34592	0.000226045	yes
METABOLISM	Nitrogen metabolism	fig|1219061.36.peg.1605	Nitrite-sensitive transcriptional repressor NsrR	100 % WWTP effluent	3.40235	0.000226045	yes
METABOLISM	Amino Acids and Derivatives	fig|1219061.36.peg.1606	Methylthioadenosine deaminase (EC 3.5.4.31)	50 % WWTP effluent	2.11848	0.000226045	yes
METABOLISM	Amino Acids and Derivatives	fig|1219061.36.peg.1606	Methylthioadenosine deaminase (EC 3.5.4.31)	100 % WWTP effluent	2.10683	0.000226045	yes
METABOLISM	Metabolite damage and its repair or mitigation	fig|1219061.36.peg.1609	Phosphoglycolate phosphatase (EC 3.1.3.18)	50 % WWTP effluent	0.0705059	0.741188	no
METABOLISM	Metabolite damage and its repair or mitigation	fig|1219061.36.peg.1609	Phosphoglycolate phosphatase (EC 3.1.3.18)	100 % WWTP effluent	0.0275703	0.902859	no
METABOLISM	Cofactors, Vitamins, Prosthetic Groups	fig|1219061.36.peg.1613	Para-aminobenzoate synthase, amidotransferase component (EC 2.6.1.85)	50 % WWTP effluent	0.481022	0.11256	no
METABOLISM	Cofactors, Vitamins, Prosthetic Groups	fig|1219061.36.peg.1613	Para-aminobenzoate synthase, amidotransferase component (EC 2.6.1.85)	100 % WWTP effluent	0.566051	0.0518601	no
METABOLISM	Amino Acids and Derivatives	fig|1219061.36.peg.1614	Succinylornithine transaminase (EC 2.6.1.81)	50 % WWTP effluent	1.579	0.000226045	yes
METABOLISM	Amino Acids and Derivatives	fig|1219061.36.peg.1614	Succinylornithine transaminase (EC 2.6.1.81)	100 % WWTP effluent	1.92246	0.000226045	yes
METABOLISM	Amino Acids and Derivatives	fig|1219061.36.peg.1615	Arginine N-succinyltransferase (EC 2.3.1.109)	50 % WWTP effluent	2.06996	0.000226045	yes
METABOLISM	Amino Acids and Derivatives	fig|1219061.36.peg.1615	Arginine N-succinyltransferase (EC 2.3.1.109)	100 % WWTP effluent	2.06047	0.000226045	yes
METABOLISM	Amino Acids and Derivatives	fig|1219061.36.peg.1616	Succinylglutamic semialdehyde dehydrogenase (EC 1.2.1.71)	50 % WWTP effluent	1.74083	0.000226045	yes
METABOLISM	Amino Acids and Derivatives	fig|1219061.36.peg.1616	Succinylglutamic semialdehyde dehydrogenase (EC 1.2.1.71)	100 % WWTP effluent	1.69169	0.000226045	yes
METABOLISM	Amino Acids and Derivatives	fig|1219061.36.peg.1617	FIG008480: zinc-binding hydrolase	50 % WWTP effluent	1.98336	0.000226045	yes
METABOLISM	Amino Acids and Derivatives	fig|1219061.36.peg.1617	FIG008480: zinc-binding hydrolase	100 % WWTP effluent	1.8492	0.000226045	yes
METABOLISM	Carbohydrates	fig|1219061.36.peg.1643	UDP-glucose 4-epimerase (EC 5.1.3.2)	50 % WWTP effluent	-0.413189	0.031417	yes
METABOLISM	Carbohydrates	fig|1219061.36.peg.1643	UDP-glucose 4-epimerase (EC 5.1.3.2)	100 % WWTP effluent	-0.481827	0.0100147	yes
METABOLISM	Cofactors, Vitamins, Prosthetic Groups	fig|1219061.36.peg.1652	1,4-dihydroxy-2-naphthoate polyprenyltransferase (EC 2.5.1.74)	50 % WWTP effluent	0.134998	0.526052	no
METABOLISM	Cofactors, Vitamins, Prosthetic Groups	fig|1219061.36.peg.1652	1,4-dihydroxy-2-naphthoate polyprenyltransferase (EC 2.5.1.74)	100 % WWTP effluent	0.266883	0.176333	no
METABOLISM	Amino Acids and Derivatives	fig|1219061.36.peg.1662	Aspartokinase (EC 2.7.2.4) / Homoserine dehydrogenase (EC 1.1.1.3)	50 % WWTP effluent	-0.115044	0.63449	no
METABOLISM	Amino Acids and Derivatives	fig|1219061.36.peg.1662	Aspartokinase (EC 2.7.2.4) / Homoserine dehydrogenase (EC 1.1.1.3)	100 % WWTP effluent	0.348027	0.0895478	no
METABOLISM	Carbohydrates	fig|1219061.36.peg.1663	5,10-methylenetetrahydrofolate reductase (EC 1.5.1.20)	50 % WWTP effluent	-0.239889	0.311834	no
METABOLISM	Carbohydrates	fig|1219061.36.peg.1663	5,10-methylenetetrahydrofolate reductase (EC 1.5.1.20)	50 % WWTP effluent	-0.239889	0.311834	no
METABOLISM	Carbohydrates	fig|1219061.36.peg.1663	5,10-methylenetetrahydrofolate reductase (EC 1.5.1.20)	100 % WWTP effluent	0.478805	0.0220856	yes
METABOLISM	Carbohydrates	fig|1219061.36.peg.1663	5,10-methylenetetrahydrofolate reductase (EC 1.5.1.20)	100 % WWTP effluent	0.478805	0.0220856	yes
METABOLISM	Cofactors, Vitamins, Prosthetic Groups	fig|1219061.36.peg.1666	Phosphoenolpyruvate carboxylase (EC 4.1.1.31)	50 % WWTP effluent	0.0707576	0.747117	no
METABOLISM	Cofactors, Vitamins, Prosthetic Groups	fig|1219061.36.peg.1666	Phosphoenolpyruvate carboxylase (EC 4.1.1.31)	100 % WWTP effluent	-0.0840328	0.69528	no
METABOLISM	Amino Acids and Derivatives	fig|1219061.36.peg.1667	N-acetylornithine deacetylase (EC 3.5.1.16)	50 % WWTP effluent	0.131862	0.544857	no
METABOLISM	Amino Acids and Derivatives	fig|1219061.36.peg.1667	N-acetylornithine deacetylase (EC 3.5.1.16)	100 % WWTP effluent	-0.0353599	0.877762	no
METABOLISM	Amino Acids and Derivatives	fig|1219061.36.peg.1668	N-acetyl-gamma-glutamyl-phosphate reductase (EC 1.2.1.38)	50 % WWTP effluent	-2.70498	0.000226045	yes
METABOLISM	Amino Acids and Derivatives	fig|1219061.36.peg.1668	N-acetyl-gamma-glutamyl-phosphate reductase (EC 1.2.1.38)	100 % WWTP effluent	-2.70129	0.000226045	yes
METABOLISM	Amino Acids and Derivatives	fig|1219061.36.peg.1669	N-acetylglutamate kinase (EC 2.7.2.8)	50 % WWTP effluent	0.195903	1	no
METABOLISM	Amino Acids and Derivatives	fig|1219061.36.peg.1669	N-acetylglutamate kinase (EC 2.7.2.8)	100 % WWTP effluent	0.0748301	1	no
METABOLISM	Amino Acids and Derivatives	fig|1219061.36.peg.1670	Argininosuccinate synthase (EC 6.3.4.5)	50 % WWTP effluent	-0.836511	0.0087757	yes
[truncated: 8,122 more rows]

## Sheet: Table S4
Table S4. Fold Change (Log2) of select V. vulnificus genes expressed as a response to filtered WWTP effluent exposure
Feature ID	Role Name/Function	Log 2 (Fold Change)
		50 % WWTP effluent	100 % WWTP effluent
fig|1219061.36.peg.1080	Adenylylsulfate kinase (EC 2.7.1.25), cysC	-0.502682	0.134599
fig|1219061.36.peg.1082	Sulfate adenylyltransferase subunit 1 (EC 2.7.7.4), cysN	0.260804	2.45674
fig|1219061.36.peg.1083	Sulfate adenylyltransferase subunit 2 (EC 2.7.7.4), cysD	1.04954	3.26467
fig|1219061.36.peg.1250	Glutamine synthetase type I (EC 6.3.1.2)	1.06324	0.848753
fig|1219061.36.peg.1338	diguanylate cyclase/phosphodiesterase (GGDEF & EAL domains) with PAS/PAC sensor(s)	0.780963	1.51812
fig|1219061.36.peg.1436	diguanylate cyclase/phosphodiesterase (GGDEF & EAL domains) with PAS/PAC sensor(s)	0.128501	0.461399
fig|1219061.36.peg.1604	Flavohemoglobin / Nitric oxide dioxygenase (EC 1.14.12.17)	8.03407	7.46428
fig|1219061.36.peg.1605	Nitrite-sensitive transcriptional repressor NsrR	3.34592	3.40235
fig|1219061.36.peg.1839	GGDEF domain protein	1.01196	1.13802
fig|1219061.36.peg.1854	RNA polymerase sigma factor RpoS	1.19167	2.10651
fig|1219061.36.peg.1892	Quorum-sensing regulator of virulence HapR	0.56291	0.931672
fig|1219061.36.peg.1936	RND multidrug efflux transporter; Acriflavin resistance protein	1.7989	1.76587
fig|1219061.36.peg.1966	diguanylate cyclase/phosphodiesterase (GGDEF & EAL domains) with PAS/PAC sensor(s)	0.700362	0.437755
fig|1219061.36.peg.1972	GGDEF domain protein	0.828695	1.03279
fig|1219061.36.peg.2026	NnrS protein involved in response to NO	7.2511	6.99398
fig|1219061.36.peg.2304	diguanylate cyclase/phosphodiesterase (GGDEF & EAL domains) with PAS/PAC sensor(s)	0.388295	1.2562
fig|1219061.36.peg.2419	diguanylate cyclase/phosphodiesterase (GGDEF & EAL domains) with PAS/PAC sensor(s)	1.75587	1.3853
fig|1219061.36.peg.2495	Sensory box/GGDEF family protein	1.33523	1.20639
fig|1219061.36.peg.2539	GGDEF domain protein	1.10404	1.15496
fig|1219061.36.peg.2878	diguanylate cyclase (GGDEF domain) with PAS/PAC sensor	0.105569	-0.149117
fig|1219061.36.peg.288	Cytochrome c-type heme lyase subunit nrfE, nitrite reductase complex assembly	1.99949	1.41405
fig|1219061.36.peg.289	NrfD protein	2.30954	1.69326
fig|1219061.36.peg.290	NrfC protein	2.28378	1.9959
fig|1219061.36.peg.291	Cytochrome c-type protein NrfB precursor	2.05011	1.96426
fig|1219061.36.peg.292	Cytochrome c552 precursor (EC 1.7.2.2)	2.36757	1.94154
fig|1219061.36.peg.3050	Transcriptional regulator VpsT, brpT	1.79802	2.85042
fig|1219061.36.peg.3061	Phosphate ABC transporter, ATP-binding protein PstB (TC 3.A.1.7.1)	-4.81027	-4.58954
fig|1219061.36.peg.3062	Phosphate ABC transporter, permease protein PstA (TC 3.A.1.7.1)	-3.84764	-3.84039
fig|1219061.36.peg.3063	Phosphate ABC transporter, permease protein PstC (TC 3.A.1.7.1)	-4.04042	-3.76519
fig|1219061.36.peg.3064	Phosphate ABC transporter, substrate-binding protein PstS (TC 3.A.1.7.1)	-4.75904	-4.41634
fig|1219061.36.peg.3185	putative diguanylate cyclase (GGDEF)/phosphodiesterase (EAL) with PAS domain	0.129968	1.05461
fig|1219061.36.peg.3571	Multidrug resistance efflux pump	2.56091	0.932025
fig|1219061.36.peg.3841	Nitrate reductase cytochrome c550-type subunit	2.90651	2.56661
fig|1219061.36.peg.3842	Periplasmic nitrate reductase (EC 1.7.99.4)	2.11938	1.69292
fig|1219061.36.peg.3843	Periplasmic nitrate reductase component NapD	2.11938	1.69292
fig|1219061.36.peg.3849	Diguanylate cyclase/phosphodiesterase domain 1 (GGDEF)	0.396537	0.735006
fig|1219061.36.peg.3905	GGDEF domain protein	0.0124844	1.41774
fig|1219061.36.peg.3912	diguanylate cyclase/phosphodiesterase (GGDEF & EAL domains) with PAS/PAC sensor(s)	0.755307	1.05932
fig|1219061.36.peg.4005	RTX toxin transporter, determinant D	-1.39084	-1.08402
fig|1219061.36.peg.4006	RTX toxin transporter, ATP-binding protein	-1.39084	-1.08402
fig|1219061.36.peg.4008	RTX toxin activating lysine-acyltransferase (EC 2.3.1.-)	-0.0592824	-1.16939
fig|1219061.36.peg.4009	RTX toxins determinant A and related Ca2+-binding proteins	0.54432	-0.885312
fig|1219061.36.peg.4072	MSHA pilin protein MshA	0.645772	1.03928
fig|1219061.36.peg.4142	Efflux transporter, RND family, MFP subunit, AcrA/E family	1.02056	0.595538
fig|1219061.36.peg.4201	PTS system, IIA component	-1.1655	-0.947098
fig|1219061.36.peg.4305	Arylsulfatase (EC 3.1.6.1)	1.25904	1.13645
fig|1219061.36.peg.4315	GGDEF domain protein	0.805916	1.31637
fig|1219061.36.peg.433	GGDEF domain protein	1.14587	0.955978
fig|1219061.36.peg.4359	Protein TadG, associated with Flp pilus assembly	1.77883	1.62461
fig|1219061.36.peg.4360	Flp pilus assembly surface protein TadF, ATP/GTP-binding motif	1.63678	1.72784
fig|1219061.36.peg.4361	Flp pilus assembly membrane protein TadE	1.03349	0.886031
fig|1219061.36.peg.4362	Flp pilus assembly protein TadD, contains TPR repeat	1.03349	0.886031
fig|1219061.36.peg.4363	Type II/IV secretion system protein TadC, associated with Flp pilus assembly	1.03349	0.886031
fig|1219061.36.peg.4364	Flp pilus assembly protein TadB	1.03349	0.886031
fig|1219061.36.peg.4365	Type II/IV secretion system ATP hydrolase TadA/VirB11/CpaF, TadA subfamily	1.03349	0.886031
fig|1219061.36.peg.4368	Type II/IV secretion system secretin RcpA/CpaC, associated with Flp pilus assembly	1.03349	0.886031
fig|1219061.36.peg.4370	Flp pilus assembly protein, pilin Flp	0.789004	1.00121
fig|1219061.36.peg.4371	Type IV prepilin peptidase TadV/CpaA	1.02617	1.07426
fig|1219061.36.peg.4554	Capsular polysaccharide synthesis enzyme CpsB	1.28714	2.22208
fig|1219061.36.peg.4555	Capsular polysaccharide synthesis enzyme CpsC, polysaccharide export	1.79834	3.1427
fig|1219061.36.peg.762	Chitinase (EC 3.2.1.14)	1.08166	1.21507
fig|1219061.36.peg.802	Phosphate transport system regulatory protein PhoU	0.3133	0.342036
fig|1219061.36.peg.809	Phosphate regulon sensor protein PhoR (SphS) (EC 2.7.13.3)	-0.39612	-0.594195
fig|1219061.36.peg.810	Phosphate regulon transcriptional regulatory protein PhoB (SphR)	0.118851	0.344367
fig|1219061.36.peg.836	Carbon starvation protein A	-2.54287	-3.24354
fig|1219061.36.peg.882	Transcriptional regulator VpsR, brpR	0.115764	0.401152
fig|1219061.36.peg.977	Probable low-affinity inorganic phosphate transporter	-1.00178	-1.82999
fig|1219061.36.peg.3697	Aldehyde dehydrogenase (EC 1.2.1.3)	3.92619	3.96685
